# Supplementary material for: Crystal structure of (E)-N′-(5-bromo-2-hy­droxy­benzyl­idene)nicotinohydrazide monohydrate
Source: Acta Crystallogr E Crystallogr Commun. 2015 Jun 3;71(Pt 7):734–6. doi: 10.1107/S2056989015009627 (PMC4518959; doi:10.1107/S2056989015009627)
Supplement: Supplementary file 1 [file e-71-00734-sup1.cif]

##############################################################################
#                                                                            #
# This CIF contains the data in a paper accepted for publication in          #
# Acta Crystallographica Section E. It conforms to the requirements of       #
# Notes for Authors for Acta Crystallographica Section E, and has been       #
# peer reviewed under the auspices of the IUCr Commission on Journals.       #
#                                                                            #
# Full details of the Crystallographic Information File format               #
# are given in the paper "The Crystallographic Information File (CIF):       #
# a New Standard Archive File for Crystallography" by S. R. Hall, F. H.      #
# Allen and I. D. Brown [Acta Cryst. (1991), A47, 655-685].                  #
#                                                                            #
# The current version of the core CIF dictionary is obtainable from          #
# ftp://ftp.iucr.org/pub/cif_core.dic.                                       #
#                                                                            #
# Software is freely available for graphical display of the structure(s)     #
# in this CIF. For information consult the CIF software page                 #
# http://www.iucr.org/resources/cif/software.                                #
#                                                                            #
# This file may be used for bona fide research purposes within the           #
# scientific community so long as proper attribution is given to the journal # 
# article from which it was obtained.                                        #
#                                                                            #
##############################################################################
data_I
_database_code_depnum_ccdc_archive 'CCDC 1401825'
_audit_creation_method     SHELXL-2014
_journal_date_recd_electronic     2015-05-04
_journal_date_accepted     2015-05-19
_journal_name_full     'Acta Crystallographica, Section E'
_journal_year     2015
_journal_volume     71
_journal_issue      7
_journal_page_first     734
_journal_page_last     736
_journal_paper_category     GO
_journal_paper_doi     10.1107/S2056989015009627
_journal_coeditor_code     SU5132
_publ_contact_author_name     'M. Sithambaresan'
_publ_contact_author_address
;
Department of Chemistry
Faculty of Science
Eastern University
Chenkalady
Sri Lanka
;
_publ_contact_author_email     'msithambaresan@gmail.com'
_publ_contact_author_fax     '94-65-2240758'
_publ_contact_author_phone     '94-65-2240755'
_publ_section_title
;
Crystal structure of
(<i>E</i>)-<i>N</i>'-(5-bromo-2-hydroxybenzylidene)nicotinohydrazide
monohydrate
;
_publ_section_title_footnote     .
loop_
    _publ_author_name
    _publ_author_address
    'S. Sravya'
;
      Department of Chemistry
      Amrita Vishwa Vidyapeetham
      Clappana PO
      Kollam 690 525
      India
;
    'S. Sruthy'
;
      Department of Chemistry
      Amrita Vishwa Vidyapeetham
      Clappana PO
      Kollam 690 525
      India
;
    'N. Aiswarya'
;
      Department of Applied Chemistry
      Cochin University of Science and Technology
      Kochi 682 022
      India
;
    'M. Sithambaresan'
;
      Department of Chemistry
      Faculty of Science
      Eastern University
      Chenkalady
      Sri Lanka
;
    'M. R. Prathapachandra Kurup'
;
      Department of Applied Chemistry
      Cochin University of Science and Technology
      Kochi 682 022
      India
;
_publ_section_synopsis
;
The title compound, has an <i>E</i> conformation about the C\\db N bond and the
molecules is planar (r.m.s. deviation for all non-H atoms = 0.021 \%A). In the
crystal, the lattice water molecule (Ow) links the molecules <i>via</i>
Ow---H...O, Ow---H...N and N---H...Ow hydrogen bonds forming sheets lying
parallel to (100).
;
_chemical_name_systematic
;
(<i>E</i>)-<i>N</i>'-(5-Bromo-2-hydroxybenzylidene)nicotinohydrazide
monohydrate
;
_chemical_name_common     ?
_chemical_formula_moiety     'C13 H10 Br N3 O2, H2 O'
_chemical_formula_sum     'C13 H12 Br N3 O3'
_chemical_formula_iupac     'C13 H10 Br N3 O2, H2 O'
_chemical_formula_weight     338.17
_chemical_melting_point     ?
_shelx_space_group_comment
;
The symmetry employed for this shelxl refinement is uniquely defined
by the following loop, which should always be used as a source of
symmetry information in preference to the above space-group names.
They are only intended as comments.
;
_space_group_crystal_system     monoclinic
_space_group_name_H-M_alt     'P 21/c'
_space_group_name_Hall     '-P 2ybc'
loop_
    _space_group_symop_operation_xyz
    'x, y, z'
    '-x, y+1/2, -z+1/2'
    '-x, -y, -z'
    'x, -y-1/2, z-1/2'
_cell_length_a     8.1623(7)
_cell_length_b     12.5953(9)
_cell_length_c     13.2510(8)
_cell_angle_alpha     90
_cell_angle_beta     90.226(3)
_cell_angle_gamma     90
_cell_volume     1362.28(17)
_cell_formula_units_Z     4
_cell_measurement_reflns_used     2267
_cell_measurement_theta_min     2.895
_cell_measurement_theta_max     25.526
_cell_measurement_temperature     296(2)
_exptl_crystal_description     needle
_exptl_crystal_colour     yellow
_exptl_crystal_size_max     0.420
_exptl_crystal_size_mid     0.120
_exptl_crystal_size_min     0.110
_exptl_crystal_density_diffrn     1.649
_exptl_crystal_density_meas     ?
_exptl_crystal_density_method     'not measured'
_exptl_crystal_F_000     680
_exptl_absorpt_coefficient_mu     3.028
_exptl_absorpt_correction_type     multi-scan
_exptl_absorpt_process_details
;
(SADABS; Bruker, 2004)
;
_shelx_estimated_absorpt_T_min     0.417
_shelx_estimated_absorpt_T_max     0.518
_exptl_absorpt_correction_T_min     0.349
_exptl_absorpt_correction_T_max     0.356
_exptl_special_details     ?
_diffrn_ambient_temperature     296(2)
_diffrn_radiation_type     MoK\a
_diffrn_radiation_wavelength     0.71073
_diffrn_measurement_device_type     'Bruker Kappa APEXII CCD'
_diffrn_measurement_method     '\w and \f scan'
_diffrn_detector_area_resol_mean     ?
_diffrn_reflns_number     7570
_diffrn_reflns_av_R_equivalents     0.0278
_diffrn_reflns_theta_min     2.974
_diffrn_reflns_theta_max     28.326
_diffrn_reflns_theta_full     25.242
_diffrn_measured_fraction_theta_max     0.983
_diffrn_measured_fraction_theta_full     0.996
_diffrn_reflns_limit_h_min     -10
_diffrn_reflns_limit_h_max     4
_diffrn_reflns_limit_k_min     -16
_diffrn_reflns_limit_k_max     16
_diffrn_reflns_limit_l_min     -16
_diffrn_reflns_limit_l_max     17
_refine_special_details     ?
_reflns_number_total     3331
_reflns_number_gt     2233
_reflns_threshold_expression     I>2\s(I)
_refine_ls_structure_factor_coef     Fsqd
_refine_ls_matrix_type     full
_refine_ls_R_factor_all     0.0671
_refine_ls_R_factor_gt     0.0360
_refine_ls_wR_factor_gt     0.0909
_refine_ls_wR_factor_ref     0.1022
_refine_ls_goodness_of_fit_ref     0.989
_refine_ls_restrained_S_all     0.989
_refine_ls_number_reflns     3331
_refine_ls_number_parameters     198
_refine_ls_number_restraints     5
_refine_ls_hydrogen_treatment     mixed
_refine_ls_weighting_scheme     calc
_refine_ls_weighting_details
                      'w=1/[\s^2^(Fo^2^)+(0.0557P)^2^] where P=(Fo^2^+2Fc^2^)/3'
_atom_sites_solution_hydrogens     mixed
_atom_sites_solution_primary     ?
_atom_sites_solution_secondary     ?
_refine_ls_shift/su_max     0.000
_refine_ls_shift/su_mean     0.000
_refine_diff_density_max     0.455
_refine_diff_density_min     -0.349
_refine_ls_extinction_method
;
SHELXL2014 (Sheldrick, 2015)
;
_refine_ls_extinction_coef     0.0129(13)
_refine_ls_extinction_expression
                                  'Fc^*^=kFc[1+0.001xFc^2^\l^3^/sin(2\q)]^-1/4^'
loop_
    _atom_type_symbol
    _atom_type_description
    _atom_type_scat_dispersion_real
    _atom_type_scat_dispersion_imag
    _atom_type_scat_source
    'C' 'C' 0.0033 0.0016
                         'International Tables Vol C Tables 4.2.6.8 and 6.1.1.4'
    'H' 'H' 0.0000 0.0000
                         'International Tables Vol C Tables 4.2.6.8 and 6.1.1.4'
    'N' 'N' 0.0061 0.0033
                         'International Tables Vol C Tables 4.2.6.8 and 6.1.1.4'
    'O' 'O' 0.0106 0.0060
                         'International Tables Vol C Tables 4.2.6.8 and 6.1.1.4'
    'Br' 'Br' -0.2901 2.4595
                         'International Tables Vol C Tables 4.2.6.8 and 6.1.1.4'
_computing_data_collection
;
APEX2 (Bruker, 2004)
;
_computing_cell_refinement
;
APEX2 and SAINT (Bruker, 2004)
;
_computing_data_reduction
;
SAINT and XPREP (Bruker, 2004)
;
_computing_structure_solution
;
SHELXS2014 (Sheldrick, 2008)
;
_computing_structure_refinement
;
SHELXL2014 (Sheldrick, 2015)
;
_computing_molecular_graphics
;
ORTEP-3 for Windows (Farrugia, 2012), DIAMOND (Brandenburg,
2010)
and Mercury (Macrae <i>et al.</i>,  2008)
;
_computing_publication_material
;
SHELXL2014 (Sheldrick, 2015), PLATON (Spek, 2009)
and publCIF (Westrip, 2010)
;
loop_
    _atom_site_type_symbol
    _atom_site_label
    _atom_site_fract_x
    _atom_site_fract_y
    _atom_site_fract_z
    _atom_site_U_iso_or_equiv
    _atom_site_adp_type
    _atom_site_calc_flag
    _atom_site_occupancy
    _atom_site_disorder_assembly
    _atom_site_disorder_group
    C C1 0.3276(3) 0.35310(19) 0.45911(17) 0.0442(6) Uani d 1 . .
    C C2 0.4115(4) 0.3763(2) 0.54807(18) 0.0527(7) Uani d 1 . .
    H H2 0.4272 0.4467 0.5667 0.063 Uiso calc 1 . .
    C C3 0.4712(3) 0.2969(2) 0.60856(16) 0.0499(6) Uani d 1 . .
    H H3 0.5276 0.3134 0.6676 0.060 Uiso calc 1 . .
    C C4 0.4471(3) 0.19134(19) 0.58114(15) 0.0443(6) Uani d 1 . .
    C C5 0.3653(3) 0.16695(19) 0.49313(15) 0.0441(6) Uani d 1 . .
    H H5 0.3499 0.0962 0.4753 0.053 Uiso calc 1 . .
    C C6 0.3057(3) 0.24637(18) 0.43065(15) 0.0401(5) Uani d 1 . .
    C C7 0.2191(3) 0.21655(19) 0.33854(15) 0.0431(6) Uani d 1 . .
    H H7 0.2084 0.1452 0.3219 0.052 Uiso calc 1 . .
    C C8 0.0128(3) 0.32662(17) 0.13365(15) 0.0385(5) Uani d 1 . .
    C C9 -0.0754(3) 0.28892(17) 0.04153(15) 0.0358(5) Uani d 1 . .
    C C10 -0.0990(3) 0.18419(18) 0.01526(15) 0.0450(6) Uani d 1 . .
    H H10 -0.0591 0.1321 0.0586 0.054 Uiso calc 1 . .
    C C11 -0.2332(4) 0.2286(2) -0.12925(19) 0.0560(7) Uani d 1 . .
    H H11 -0.2880 0.2083 -0.1878 0.067 Uiso calc 1 . .
    C C12 -0.2160(3) 0.3349(2) -0.10981(18) 0.0580(7) Uani d 1 . .
    H H12 -0.2581 0.3852 -0.1542 0.070 Uiso calc 1 . .
    C C13 -0.1355(3) 0.36555(19) -0.02368(18) 0.0487(6) Uani d 1 . .
    H H13 -0.1214 0.4372 -0.0092 0.058 Uiso calc 1 . .
    N N1 0.1580(2) 0.28694(15) 0.28050(12) 0.0426(5) Uani d 1 . .
    N N2 0.0760(3) 0.25244(15) 0.19557(13) 0.0403(4) Uani d 1 . .
    N N3 -0.1758(3) 0.15309(16) -0.06888(13) 0.0524(6) Uani d 1 . .
    O O1 0.2713(3) 0.43501(14) 0.40347(14) 0.0634(6) Uani d 1 . .
    O O2 0.0235(3) 0.42215(12) 0.15145(12) 0.0586(6) Uani d 1 . .
    O O1W -0.0975(3) 0.53043(13) 0.31578(13) 0.0641(6) Uani d 1 . .
    Br Br1 0.52655(4) 0.08150(2) 0.66553(2) 0.06576(15) Uani d 1 . .
    H H1 0.218(4) 0.412(2) 0.3516(16) 0.079(11) Uiso d 1 . .
    H H2' 0.075(3) 0.1842(9) 0.1847(18) 0.060(8) Uiso d 1 . .
    H H1A -0.053(4) 0.4947(19) 0.2684(15) 0.087(11) Uiso d 1 . .
    H H1B -0.129(3) 0.4858(16) 0.3591(15) 0.065(9) Uiso d 1 . .
loop_
    _atom_site_aniso_label
    _atom_site_aniso_U_11
    _atom_site_aniso_U_22
    _atom_site_aniso_U_33
    _atom_site_aniso_U_12
    _atom_site_aniso_U_13
    _atom_site_aniso_U_23
    C1 0.0439(15) 0.0460(13) 0.0426(11) -0.0079(11) 0.0002(10) -0.0046(10)
    C2 0.0600(18) 0.0505(14) 0.0477(13) -0.0140(13) 0.0000(12) -0.0154(11)
    C3 0.0470(16) 0.0603(15) 0.0423(12) -0.0117(12) -0.0076(11) -0.0122(11)
    C4 0.0385(14) 0.0545(14) 0.0399(11) 0.0016(11) -0.0018(10) -0.0070(10)
    C5 0.0429(15) 0.0446(13) 0.0446(12) -0.0009(11) -0.0008(10) -0.0131(10)
    C6 0.0364(13) 0.0462(13) 0.0378(11) -0.0056(10) 0.0010(9) -0.0113(9)
    C7 0.0467(15) 0.0435(13) 0.0391(11) -0.0050(11) -0.0024(10) -0.0104(10)
    C8 0.0475(15) 0.0335(12) 0.0346(10) -0.0053(10) 0.0043(9) -0.0044(8)
    C9 0.0387(13) 0.0339(11) 0.0349(10) -0.0006(9) 0.0038(9) -0.0037(8)
    C10 0.0599(17) 0.0366(12) 0.0384(11) -0.0042(11) -0.0085(11) -0.0012(9)
    C11 0.0588(18) 0.0624(17) 0.0469(13) -0.0008(13) -0.0150(12) -0.0026(11)
    C12 0.0626(19) 0.0557(17) 0.0556(14) 0.0138(14) -0.0201(13) 0.0040(11)
    C13 0.0533(17) 0.0363(13) 0.0564(14) 0.0067(11) -0.0034(12) 0.0000(10)
    N1 0.0479(13) 0.0449(11) 0.0348(9) -0.0106(9) -0.0022(8) -0.0090(8)
    N2 0.0510(13) 0.0350(11) 0.0348(9) -0.0064(9) -0.0039(8) -0.0069(7)
    N3 0.0667(16) 0.0464(12) 0.0439(11) -0.0042(11) -0.0110(10) -0.0066(9)
    O1 0.0871(16) 0.0443(11) 0.0587(11) -0.0099(9) -0.0178(11) -0.0052(8)
    O2 0.0956(17) 0.0328(9) 0.0472(9) -0.0063(8) -0.0065(10) -0.0094(6)
    O1W 0.1112(19) 0.0316(9) 0.0494(10) 0.0065(10) 0.0025(11) 0.0023(8)
    Br1 0.0773(3) 0.0634(2) 0.0564(2) 0.00894(15) -0.01868(14) -0.00546(12)
_geom_special_details
;
 All esds (except the esd in the dihedral angle between two l.s. planes)
 are estimated using the full covariance matrix.  The cell esds are taken
 into account individually in the estimation of esds in distances, angles
 and torsion angles; correlations between esds in cell parameters are only
 used when they are defined by crystal symmetry.  An approximate (isotropic)
 treatment of cell esds is used for estimating esds involving l.s. planes.
;
loop_
    _geom_bond_atom_site_label_1
    _geom_bond_atom_site_label_2
    _geom_bond_site_symmetry_2
    _geom_bond_distance
    _geom_bond_publ_flag
    C1 O1 . 1.348(3) ?
    C1 C2 . 1.392(3) ?
    C1 C6 . 1.407(3) ?
    C2 C3 . 1.370(4) ?
    C2 H2 . 0.9300 ?
    C3 C4 . 1.392(3) ?
    C3 H3 . 0.9300 ?
    C4 C5 . 1.376(3) ?
    C4 Br1 . 1.892(2) ?
    C5 C6 . 1.386(3) ?
    C5 H5 . 0.9300 ?
    C6 C7 . 1.457(3) ?
    C7 N1 . 1.274(3) ?
    C7 H7 . 0.9300 ?
    C8 O2 . 1.229(2) ?
    C8 N2 . 1.345(3) ?
    C8 C9 . 1.492(3) ?
    C9 C10 . 1.378(3) ?
    C9 C13 . 1.384(3) ?
    C10 N3 . 1.336(3) ?
    C10 H10 . 0.9300 ?
    C11 N3 . 1.327(3) ?
    C11 C12 . 1.370(4) ?
    C11 H11 . 0.9300 ?
    C12 C13 . 1.370(3) ?
    C12 H12 . 0.9300 ?
    C13 H13 . 0.9300 ?
    N1 N2 . 1.378(2) ?
    N2 H2' . 0.872(10) ?
    O1 H1 . 0.858(10) ?
    O1W H1A . 0.854(10) ?
    O1W H1B . 0.845(9) ?
loop_
    _geom_angle_atom_site_label_1
    _geom_angle_atom_site_label_2
    _geom_angle_atom_site_label_3
    _geom_angle_site_symmetry_1
    _geom_angle_site_symmetry_3
    _geom_angle
    _geom_angle_publ_flag
    O1 C1 C2 . . 117.9(2) ?
    O1 C1 C6 . . 122.8(2) ?
    C2 C1 C6 . . 119.3(2) ?
    C3 C2 C1 . . 121.0(2) ?
    C3 C2 H2 . . 119.5 ?
    C1 C2 H2 . . 119.5 ?
    C2 C3 C4 . . 119.6(2) ?
    C2 C3 H3 . . 120.2 ?
    C4 C3 H3 . . 120.2 ?
    C5 C4 C3 . . 120.1(2) ?
    C5 C4 Br1 . . 120.11(18) ?
    C3 C4 Br1 . . 119.75(17) ?
    C4 C5 C6 . . 120.9(2) ?
    C4 C5 H5 . . 119.6 ?
    C6 C5 H5 . . 119.6 ?
    C5 C6 C1 . . 119.1(2) ?
    C5 C6 C7 . . 118.8(2) ?
    C1 C6 C7 . . 122.1(2) ?
    N1 C7 C6 . . 120.9(2) ?
    N1 C7 H7 . . 119.5 ?
    C6 C7 H7 . . 119.5 ?
    O2 C8 N2 . . 122.4(2) ?
    O2 C8 C9 . . 120.1(2) ?
    N2 C8 C9 . . 117.42(18) ?
    C10 C9 C13 . . 117.5(2) ?
    C10 C9 C8 . . 125.3(2) ?
    C13 C9 C8 . . 117.22(19) ?
    N3 C10 C9 . . 123.8(2) ?
    N3 C10 H10 . . 118.1 ?
    C9 C10 H10 . . 118.1 ?
    N3 C11 C12 . . 123.4(2) ?
    N3 C11 H11 . . 118.3 ?
    C12 C11 H11 . . 118.3 ?
    C13 C12 C11 . . 118.7(2) ?
    C13 C12 H12 . . 120.6 ?
    C11 C12 H12 . . 120.6 ?
    C12 C13 C9 . . 119.4(2) ?
    C12 C13 H13 . . 120.3 ?
    C9 C13 H13 . . 120.3 ?
    C7 N1 N2 . . 117.49(18) ?
    C8 N2 N1 . . 117.59(18) ?
    C8 N2 H2' . . 125.4(19) ?
    N1 N2 H2' . . 116.9(19) ?
    C11 N3 C10 . . 117.2(2) ?
    C1 O1 H1 . . 111(2) ?
    H1A O1W H1B . . 106(2) ?
loop_
    _geom_torsion_atom_site_label_1
    _geom_torsion_atom_site_label_2
    _geom_torsion_atom_site_label_3
    _geom_torsion_atom_site_label_4
    _geom_torsion_site_symmetry_1
    _geom_torsion_site_symmetry_2
    _geom_torsion_site_symmetry_3
    _geom_torsion_site_symmetry_4
    _geom_torsion
    _geom_torsion_publ_flag
    O1 C1 C2 C3 . . . . 179.6(2) ?
    C6 C1 C2 C3 . . . . -0.7(4) ?
    C1 C2 C3 C4 . . . . -0.4(4) ?
    C2 C3 C4 C5 . . . . 0.8(4) ?
    C2 C3 C4 Br1 . . . . -179.05(19) ?
    C3 C4 C5 C6 . . . . -0.1(4) ?
    Br1 C4 C5 C6 . . . . 179.72(18) ?
    C4 C5 C6 C1 . . . . -1.0(3) ?
    C4 C5 C6 C7 . . . . -179.7(2) ?
    O1 C1 C6 C5 . . . . -179.0(2) ?
    C2 C1 C6 C5 . . . . 1.4(4) ?
    O1 C1 C6 C7 . . . . -0.3(4) ?
    C2 C1 C6 C7 . . . . -180.0(2) ?
    C5 C6 C7 N1 . . . . 177.9(2) ?
    C1 C6 C7 N1 . . . . -0.8(3) ?
    O2 C8 C9 C10 . . . . -178.1(2) ?
    N2 C8 C9 C10 . . . . 0.7(3) ?
    O2 C8 C9 C13 . . . . 3.2(3) ?
    N2 C8 C9 C13 . . . . -177.9(2) ?
    C13 C9 C10 N3 . . . . 0.1(4) ?
    C8 C9 C10 N3 . . . . -178.6(2) ?
    N3 C11 C12 C13 . . . . 0.0(5) ?
    C11 C12 C13 C9 . . . . -0.6(4) ?
    C10 C9 C13 C12 . . . . 0.6(4) ?
    C8 C9 C13 C12 . . . . 179.4(2) ?
    C6 C7 N1 N2 . . . . -179.09(19) ?
    O2 C8 N2 N1 . . . . -1.4(3) ?
    C9 C8 N2 N1 . . . . 179.77(18) ?
    C7 N1 N2 C8 . . . . -179.3(2) ?
    C12 C11 N3 C10 . . . . 0.7(4) ?
    C9 C10 N3 C11 . . . . -0.7(4) ?
loop_
    _geom_hbond_atom_site_label_D
    _geom_hbond_atom_site_label_H
    _geom_hbond_atom_site_label_A
    _geom_hbond_site_symmetry_A
    _geom_hbond_distance_DH
    _geom_hbond_distance_HA
    _geom_hbond_distance_DA
    _geom_hbond_angle_DHA
    O1 H1 N1 . 0.860(10)
                       1.905(19) 2.641(2) 143(3)
    O1W H1A O2 . 0.850(10)
                         1.907(11) 2.756(2) 172(3)
    O1W H1B N3 4_566 0.850(10)
                             2.030(13) 2.845(3) 162(2)
    N2 H2' O1W 2_545 0.870(10)
                             1.946(12) 2.806(3) 169(3)
    C7 H7 O1W 2_545 0.93 2.49 3.263(3) 140
    C10 H10 O1W 2_545 0.93 2.45 3.362(3) 165
    C11 H11 Br1 1_454 0.93 2.93 3.825(3) 162
_shelx_hkl_file
;
  -1   0   0    6.36    0.16
  -2   0   0  153.43    3.28
   2   0   0  151.21    3.28
  -3   0   0  138.90    3.02
  -4   0   0   53.65    1.22
  -5   0   0   30.73    0.77
  -6   0   0    4.77    0.30
  -7   0   0    3.15    0.25
  -8   0   0    0.34    0.25
  -9   0   0    0.92    0.30
 -10   0   0    0.37    0.34
 -10   1   0    0.44    0.30
  -9   1   0    0.22    0.29
  -8   1   0    1.50    0.27
  -7   1   0    0.83    0.23
  -6   1   0    1.78    0.22
  -5   1   0    2.90    0.20
  -4   1   0   15.40    0.42
  -3   1   0    1.00    0.09
   2  -1   0   66.21    1.42
  -2   1   0   63.47    1.42
   1  -1   0   15.26    0.36
  -1   1   0   16.52    0.36
   0  -1   0   -0.14    0.00
   0   1   0   -0.13    0.00
  -1  -1   0   14.74    0.33
   1   1   0   14.73    0.33
  -2  -1   0   66.28    1.43
   2   1   0   64.53    1.42
  -3  -1   0    1.14    0.09
  -4  -1   0   17.92    0.48
  -5  -1   0    2.97    0.20
  -6  -1   0    1.34    0.19
  -7  -1   0    0.37    0.20
  -8  -1   0    1.80    0.25
  -9  -1   0    0.74    0.29
 -10  -1   0    0.71    0.30
 -10   2   0    0.37    0.32
  -9   2   0    0.02    0.26
  -8   2   0    2.25    0.31
  -7   2   0    0.22    0.20
  -6   2   0    2.13    0.21
  -5   2   0    4.99    0.27
  -4   2   0   10.89    0.34
  -3   2   0    2.34    0.15
   2  -2   0   75.46    1.61
  -2   2   0   72.78    1.62
   1  -2   0   61.37    1.32
  -1   2   0   60.40    1.32
   0  -2   0   86.54    1.90
   0   2   0   89.89    1.90
   1   2   0   57.66    1.25
  -2  -2   0   75.39    1.61
   2   2   0   72.57    1.61
  -3  -2   0    2.67    0.14
  -4  -2   0   11.76    0.34
  -5  -2   0    5.32    0.25
  -6  -2   0    2.03    0.21
  -7  -2   0    0.49    0.19
  -8  -2   0    1.95    0.27
  -9  -2   0    0.78    0.29
 -10  -2   0    0.27    0.31
 -10   3   0    1.42    0.37
  -9   3   0    1.84    0.34
  -8   3   0    4.59    0.35
  -7   3   0   17.60    0.59
  -6   3   0   24.79    0.69
  -5   3   0    5.77    0.29
  -4   3   0   52.80    1.21
  -3   3   0   30.06    0.71
   2  -3   0    1.82    0.10
  -2   3   0    1.69    0.11
   1  -3   0    3.76    0.12
  -1   3   0    3.67    0.13
   0  -3   0   -0.08    0.01
   0  -3   0   -0.10    0.03
   0   3   0   -0.14    0.04
  -1  -3   0    3.71    0.12
   1   3   0    3.54    0.11
  -2  -3   0    1.57    0.10
  -3  -3   0   31.74    0.73
  -4  -3   0   57.81    1.30
  -5  -3   0    6.38    0.27
  -6  -3   0   26.86    0.71
  -7  -3   0   19.90    0.62
  -8  -3   0    5.54    0.37
  -9  -3   0    1.56    0.30
 -10  -3   0    0.98    0.30
 -10   4   0    0.04    0.35
  -9   4   0    0.33    0.32
  -8   4   0    0.41    0.25
  -7   4   0    0.62    0.24
  -6   4   0    6.60    0.36
  -5   4   0    1.78    0.18
  -4   4   0    1.35    0.14
  -3   4   0    4.69    0.20
  -2   4   0   24.55    0.58
   1  -4   0   88.24    1.88
  -1   4   0   86.32    1.88
  -1   4   0   84.73    1.80
   0  -4   0   28.47    0.61
   0  -4   0   29.49    0.66
   0   4   0   29.17    0.66
  -1  -4   0   84.26    1.86
  -1  -4   0   87.13    1.87
  -2  -4   0   24.50    0.57
  -3  -4   0    5.11    0.19
  -4  -4   0    1.38    0.13
  -5  -4   0    2.36    0.19
  -6  -4   0    6.95    0.32
  -7  -4   0    0.81    0.24
  -8  -4   0    0.59    0.27
  -9  -4   0   -0.02    0.26
 -10  -4   0    0.08    0.34
 -10   5   0   -0.12    0.36
  -9   5   0    1.45    0.32
  -8   5   0    1.22    0.31
  -7   5   0    1.04    0.24
  -6   5   0    0.54    0.22
  -5   5   0    1.71    0.19
  -4   5   0    7.02    0.28
  -3   5   0    4.72    0.20
  -2   5   0  107.67    2.35
  -1   5   0   44.12    0.92
  -1   5   0   43.79    0.99
   0  -5   0    0.01    0.05
   0  -5   0    0.00    0.03
   0   5   0    0.01    0.07
  -1  -5   0   43.54    0.99
  -1  -5   0   44.24    0.98
  -2  -5   0  105.76    2.30
  -3  -5   0    4.99    0.19
  -4  -5   0    7.88    0.29
  -5  -5   0    1.98    0.18
  -6  -5   0    0.32    0.16
  -7  -5   0    1.50    0.25
  -8  -5   0    1.53    0.30
  -9  -5   0    1.59    0.34
 -10  -5   0   -0.09    0.35
 -10   6   0    0.49    0.38
  -9   6   0    0.38    0.34
  -8   6   0    0.03    0.29
  -7   6   0    0.71    0.26
  -6   6   0    0.34    0.22
  -5   6   0   18.62    0.54
  -4   6   0   50.16    1.17
  -3   6   0   17.48    0.48
  -2   6   0   53.78    1.22
  -2   6   0   54.25    1.14
  -1   6   0   69.55    1.54
   0  -6   0   78.12    1.64
   0   6   0   77.86    1.72
  -1  -6   0   69.47    1.53
  -2  -6   0   53.47    1.20
  -3  -6   0   17.06    0.45
  -4  -6   0   55.79    1.28
  -5  -6   0   19.81    0.55
  -6  -6   0    0.54    0.19
  -7  -6   0    0.63    0.23
  -8  -6   0    0.13    0.26
  -9  -6   0    1.27    0.34
 -10  -6   0    0.10    0.34
  -9   7   0    2.47    0.36
  -8   7   0    0.61    0.31
  -7   7   0    0.66    0.25
  -6   7   0    2.34    0.25
  -5   7   0    2.71    0.25
  -4   7   0    6.62    0.32
  -3   7   0    4.71    0.14
  -3   7   0    4.71    0.26
  -2   7   0    7.31    0.28
  -2   7   0    7.50    0.17
  -1   7   0   -0.03    0.10
   0  -7   0   -0.01    0.04
   0   7   0    0.14    0.09
  -1  -7   0    0.06    0.09
  -2  -7   0    7.60    0.26
  -3  -7   0    4.79    0.24
  -4  -7   0    7.21    0.30
  -5  -7   0    2.54    0.21
  -6  -7   0    2.91    0.25
  -7  -7   0    0.79    0.23
  -8  -7   0    0.66    0.26
  -9  -7   0    2.85    0.37
  -9   8   0    0.15    0.35
  -8   8   0    0.70    0.33
  -7   8   0    0.51    0.29
  -6   8   0    1.04    0.25
  -5   8   0    1.02    0.23
  -4   8   0   18.33    0.54
  -3   8   0    6.96    0.18
  -3   8   0    7.18    0.30
  -2   8   0   29.75    0.74
  -1   8   0   13.14    0.40
   0  -8   0   43.46    0.92
   0   8   0   43.65    1.02
  -1  -8   0   13.08    0.38
  -1  -8   0   13.38    0.31
  -2  -8   0   30.25    0.73
  -3  -8   0    7.14    0.29
  -4  -8   0   20.83    0.57
  -5  -8   0    0.99    0.20
  -6  -8   0    1.36    0.21
  -7  -8   0    0.47    0.25
  -8  -8   0    1.50    0.32
  -9  -8   0    0.24    0.30
  -9   9   0    0.13    0.38
  -8   9   0    2.03    0.36
  -7   9   0   -0.02    0.28
  -6   9   0    3.44    0.31
  -5   9   0    3.47    0.27
  -4   9   0    0.53    0.08
  -4   9   0    0.49    0.21
  -3   9   0   14.18    0.44
  -3   9   0   13.05    0.30
  -2   9   0    3.18    0.22
  -1   9   0    1.26    0.17
   0  -9   0   -0.02    0.05
  -1  -9   0    1.18    0.17
  -2  -9   0    2.93    0.21
  -3  -9   0   13.46    0.42
  -4  -9   0    0.59    0.18
  -5  -9   0    4.07    0.27
  -6  -9   0    3.88    0.29
  -7  -9   0    0.63    0.27
  -8  -9   0    2.30    0.34
  -9  -9   0   -0.10    0.35
  -8  10   0    0.13    0.34
  -7  10   0   -0.03    0.28
  -6  10   0   -0.06    0.24
  -5  10   0    0.00    0.21
  -4  10   0    0.86    0.23
  -4  10   0    1.10    0.07
  -3  10   0    4.67    0.33
  -2  10   0   12.75    0.45
  -1  10   0    5.99    0.32
   0 -10   0    0.15    0.14
   0 -10   0    0.05    0.05
  -1 -10   0    5.48    0.27
  -2 -10   0   12.80    0.42
  -3 -10   0    4.29    0.29
  -4 -10   0    0.98    0.20
  -5 -10   0    0.12    0.21
  -6 -10   0    0.27    0.24
  -7 -10   0   -0.11    0.24
  -8 -10   0    0.38    0.33
  -8  11   0    0.31    0.36
  -7  11   0   -0.14    0.31
  -6  11   0    0.19    0.29
  -5  11   0    0.38    0.27
  -4  11   0   14.38    0.55
  -3  11   0    0.38    0.21
  -2  11   0    0.32    0.20
  -1  11   0   -0.18    0.19
   0 -11   0   -0.18    0.19
  -1 -11   0    0.12    0.17
  -2 -11   0    0.37    0.17
  -3 -11   0    0.22    0.19
  -4 -11   0   14.21    0.48
  -5 -11   0    0.45    0.23
  -6 -11   0    0.54    0.27
  -7 -11   0    0.62    0.30
  -8 -11   0    0.24    0.32
  -7  12   0   -0.08    0.29
  -6  12   0    1.47    0.34
  -5  12   0   -0.06    0.28
  -4  12   0    5.60    0.37
  -3  12   0    0.03    0.22
  -2  12   0    7.34    0.41
  -1  12   0    5.39    0.36
   0 -12   0   12.35    0.43
  -1 -12   0    5.34    0.35
  -2 -12   0    7.40    0.38
  -3 -12   0   -0.27    0.21
  -4 -12   0    6.26    0.40
  -5 -12   0    0.04    0.26
  -6 -12   0    1.39    0.31
  -7 -12   0    0.98    0.33
  -6  13   0    0.02    0.28
  -5  13   0    0.33    0.29
  -4  13   0    3.91    0.36
  -3  13   0    0.87    0.28
  -2  13   0    1.27    0.27
   0 -13   0   -0.14    0.23
  -1 -13   0    0.22    0.24
  -2 -13   0    1.27    0.25
  -3 -13   0    1.03    0.24
  -4 -13   0    3.63    0.32
  -5 -13   0    0.51    0.28
  -6 -13   0    0.19    0.31
  -5  14   0   -0.11    0.31
  -4  14   0    1.72    0.34
  -3  14   0    2.48    0.30
  -2  14   0    0.58    0.27
   1 -14   0    1.70    0.26
   0 -14   0    3.56    0.31
  -1 -14   0    1.50    0.28
  -2 -14   0    0.25    0.23
  -3 -14   0    2.46    0.30
  -4 -14   0    1.44    0.30
  -5 -14   0    0.16    0.29
  -6 -14   0    0.77    0.35
  -4  15   0    0.42    0.30
  -3  15   0    0.69    0.32
  -2  15   0    0.84    0.29
   1 -15   0    0.00    0.28
   0 -15   0    0.07    0.25
  -1 -15   0    0.06    0.27
  -2 -15   0    0.44    0.28
  -3 -15   0    0.14    0.28
  -4 -15   0    0.42    0.30
  -3  16   0    0.46    0.34
   2 -16   0   -0.34    0.29
   1 -16   0    0.27    0.27
   0 -16   0    0.28    0.31
  -1 -16   0   -0.19    0.30
  -2 -16   0   -0.09    0.30
  -3 -16   0    0.49    0.33
  -3 -16   1   -0.29    0.32
  -2 -16   1   -0.06    0.31
  -1 -16   1   -0.23    0.27
   0 -16   1    0.95    0.32
   1 -16   1    2.25    0.34
   2 -16   1    0.56    0.32
  -3  16  -1    0.98    0.35
  -4 -15   1    0.05    0.30
  -3 -15   1    0.20    0.29
  -2 -15   1    0.44    0.30
  -1 -15   1    1.16    0.30
   0 -15   1    0.42    0.28
   1 -15   1   -0.02    0.26
  -2  15  -1    0.21    0.28
   2 -15   1   -0.40    0.27
  -3  15  -1    0.23    0.31
  -4  15  -1   -0.06    0.32
  -5 -14   1   -0.10    0.30
  -4 -14   1    0.08    0.28
  -3 -14   1   -0.20    0.25
  -2 -14   1    1.28    0.28
  -1 -14   1    2.55    0.30
   0 -14   1    2.32    0.30
   1 -14   1    0.26    0.25
  -2  14  -1    2.66    0.33
  -3  14  -1    0.37    0.29
  -4  14  -1    1.05    0.32
  -5  14  -1   -0.17    0.32
  -6 -13   1    0.70    0.30
  -5 -13   1    0.75    0.27
  -4 -13   1    2.35    0.30
  -3 -13   1    0.40    0.25
  -2 -13   1    6.85    0.42
  -1 -13   1    0.25    0.22
   0 -13   1    2.61    0.28
  -1  13  -1    0.40    0.23
   1 -13   1    0.25    0.24
  -2  13  -1    1.29    0.25
  -3  13  -1    0.15    0.27
  -4  13  -1    1.10    0.31
  -5  13  -1    0.29    0.27
  -6  13  -1    0.10    0.33
  -7 -12   1    0.21    0.32
  -6 -12   1    0.26    0.29
  -5 -12   1    0.42    0.26
  -4 -12   1    0.85    0.22
  -3 -12   1   -0.10    0.21
  -2 -12   1   -0.13    0.19
  -1 -12   1    0.55    0.22
   0 -12   1    2.71    0.24
  -1  12  -1    0.19    0.19
  -2  12  -1    0.43    0.21
  -3  12  -1    0.43    0.24
  -4  12  -1    0.31    0.27
  -5  12  -1    0.39    0.28
  -6  12  -1    0.40    0.30
  -7  12  -1    0.02    0.34
  -8 -11   1    0.08    0.32
  -7 -11   1    0.29    0.26
  -6 -11   1    2.73    0.29
  -5 -11   1    0.18    0.21
  -4 -11   1    8.51    0.41
  -3 -11   1    1.07    0.22
  -2 -11   1    6.77    0.36
  -1 -11   1    4.70    0.32
   0 -11   1    6.69    0.34
  -1  11  -1    6.83    0.33
  -2  11  -1   -0.08    0.18
  -3  11  -1    0.49    0.20
  -4  11  -1   -0.14    0.21
  -5  11  -1    0.47    0.24
  -6  11  -1    0.51    0.26
  -7  11  -1    0.70    0.34
  -8  11  -1   -0.12    0.34
  -8 -10   1    0.05    0.32
  -7 -10   1   -0.01    0.24
  -6 -10   1   -0.04    0.23
  -5 -10   1    0.13    0.23
  -4 -10   1    1.89    0.22
  -3 -10   1   17.12    0.52
  -2 -10   1   10.85    0.37
  -1 -10   1    7.92    0.21
  -1 -10   1    7.96    0.34
   0 -10   1   36.62    0.87
   0 -10   1   34.81    0.75
  -1  10  -1    6.21    0.33
  -2  10  -1   35.30    0.90
  -3  10  -1    0.23    0.21
  -4  10  -1   15.06    0.51
  -5  10  -1    6.47    0.43
  -6  10  -1    2.06    0.31
  -7  10  -1    0.68    0.32
  -8  10  -1    0.84    0.35
  -9  -9   1    0.72    0.36
  -8  -9   1    0.36    0.28
  -7  -9   1   -0.08    0.25
  -6  -9   1    1.57    0.26
  -5  -9   1    7.39    0.35
  -4  -9   1    0.61    0.17
  -3  -9   1    0.85    0.18
  -2  -9   1    0.61    0.16
  -1  -9   1    0.04    0.06
  -1  -9   1    0.00    0.13
   0   9  -1    0.05    0.13
   0  -9   1    0.07    0.14
   0  -9   1    0.02    0.04
  -1   9  -1    6.83    0.31
  -2   9  -1    4.46    0.29
  -3   9  -1    1.39    0.21
  -4   9  -1    0.32    0.21
  -4   9  -1    0.44    0.06
  -5   9  -1    0.07    0.20
  -6   9  -1    0.16    0.23
  -7   9  -1    0.48    0.29
  -8   9  -1    1.16    0.32
  -9   9  -1    0.06    0.38
  -9  -8   1    0.40    0.34
  -8  -8   1    0.12    0.30
  -7  -8   1    0.11    0.25
  -6  -8   1    0.01    0.19
  -5  -8   1    1.45    0.22
  -4  -8   1   -0.05    0.14
  -3  -8   1    1.53    0.17
  -2  -8   1   12.79    0.37
  -1  -8   1    6.08    0.26
   0   8  -1   60.99    1.39
   0  -8   1   60.90    1.28
  -1   8  -1    3.97    0.24
  -2   8  -1   28.82    0.73
  -3   8  -1   38.60    0.81
  -3   8  -1   37.78    0.94
  -4   8  -1    8.08    0.34
  -5   8  -1    7.76    0.40
  -6   8  -1    1.42    0.25
  -7   8  -1    1.16    0.31
  -8   8  -1   -0.12    0.31
  -9   8  -1    0.23    0.36
  -9  -7   1    0.32    0.34
  -8  -7   1    1.39    0.31
  -7  -7   1    3.51    0.31
  -6  -7   1    4.41    0.29
  -5  -7   1   13.21    0.42
  -4  -7   1   13.80    0.41
  -3  -7   1    4.56    0.24
  -2  -7   1   69.40    1.55
  -1  -7   1    6.27    0.24
   0   7  -1   27.43    0.67
   0  -7   1   27.50    0.58
  -1   7  -1    5.64    0.24
  -2   7  -1    4.90    0.22
  -3   7  -1    0.30    0.14
  -4   7  -1    1.15    0.17
  -5   7  -1    3.52    0.27
  -6   7  -1    0.41    0.23
  -7   7  -1    0.22    0.26
  -8   7  -1    8.62    0.50
  -9   7  -1    0.55    0.34
 -10  -6   1    1.21    0.38
  -9  -6   1    0.14    0.31
  -8  -6   1    0.11    0.28
  -7  -6   1    0.72    0.22
  -6  -6   1    0.35    0.19
  -5  -6   1    0.83    0.18
  -4  -6   1    4.24    0.24
  -3  -6   1    0.50    0.12
  -2  -6   1    3.13    0.16
  -1  -6   1    2.31    0.14
   0   6  -1    3.56    0.17
   0  -6   1    3.26    0.09
  -1   6  -1    1.78    0.13
  -2   6  -1    5.53    0.23
  -2   6  -1    5.14    0.12
  -3   6  -1   -0.03    0.11
  -4   6  -1    0.19    0.15
  -5   6  -1   -0.13    0.17
  -6   6  -1   -0.21    0.19
  -7   6  -1    0.11    0.26
  -8   6  -1   -0.03    0.27
  -9   6  -1    0.52    0.34
 -10   6  -1    0.63    0.39
 -10  -5   1    0.12    0.31
  -9  -5   1    0.73    0.31
  -8  -5   1    1.22    0.28
  -7  -5   1    5.34    0.34
  -6  -5   1   19.39    0.56
  -5  -5   1   15.45    0.46
  -4  -5   1   37.77    0.89
  -3  -5   1   76.68    1.70
  -2  -5   1   64.85    1.43
  -1  -5   1    1.32    0.09
   0   5  -1   13.99    0.36
  -1   5  -1    8.21    0.24
  -2   5  -1    2.17    0.14
  -3   5  -1    2.88    0.18
  -4   5  -1    9.45    0.32
  -5   5  -1    1.40    0.18
  -6   5  -1    1.29    0.21
  -7   5  -1    3.72    0.32
  -8   5  -1    0.05    0.28
  -9   5  -1    0.71    0.34
 -10   5  -1    0.78    0.37
 -10  -4   1    0.68    0.34
  -9  -4   1    0.34    0.30
  -8  -4   1   -0.05    0.23
  -7  -4   1    1.54    0.23
  -6  -4   1    0.37    0.18
  -5  -4   1    0.60    0.15
  -4  -4   1   23.18    0.58
  -3  -4   1   13.37    0.36
  -2  -4   1   23.38    0.54
  -1  -4   1   34.02    0.75
  -1  -4   1   33.27    0.76
   0   4  -1   95.36    2.09
   0  -4   1   96.81    2.09
  -1   4  -1  281.37    6.16
   1  -4   1  293.06    6.16
  -2   4  -1   93.34    2.04
  -3   4  -1   48.66    1.11
  -4   4  -1  105.09    2.32
  -5   4  -1   24.59    0.66
  -6   4  -1    9.20    0.40
  -7   4  -1    3.98    0.31
  -8   4  -1    2.00    0.32
  -9   4  -1    0.85    0.33
 -10   4  -1    0.17    0.32
 -10  -3   1    0.32    0.32
  -9  -3   1    0.07    0.30
  -8  -3   1    0.86    0.26
  -7  -3   1    0.15    0.21
  -6  -3   1    2.30    0.23
  -5  -3   1    0.08    0.14
  -4  -3   1    1.42    0.13
  -3  -3   1   19.55    0.48
  -2  -3   1   11.94    0.30
   1   3  -1   13.13    0.31
  -1  -3   1   13.30    0.31
   0   3  -1    7.63    0.20
   0  -3   1    7.17    0.19
  -1   3  -1    1.07    0.08
   1  -3   1    0.99    0.07
  -2   3  -1    9.57    0.26
  -3   3  -1    1.31    0.11
  -4   3  -1    0.00    0.12
  -5   3  -1    3.53    0.23
  -6   3  -1    0.00    0.18
  -7   3  -1    0.33    0.23
  -8   3  -1   -0.13    0.25
  -9   3  -1    0.74    0.28
 -10   3  -1    0.66    0.32
 -10  -2   1    0.44    0.29
  -9  -2   1   -0.19    0.27
  -8  -2   1    0.67    0.24
  -7  -2   1    1.00    0.21
  -6  -2   1    0.04    0.17
  -5  -2   1    0.06    0.14
  -4  -2   1   20.74    0.53
  -3  -2   1    9.01    0.26
   2   2  -1   51.42    1.13
  -2  -2   1   51.49    1.13
   1   2  -1    9.06    0.22
  -1  -2   1    9.14    0.22
   0   2  -1  191.58    4.08
   0  -2   1  187.65    4.08
  -1   2  -1  134.52    2.89
   1  -2   1  134.75    2.89
  -2   2  -1  181.06    3.98
   2  -2   1  189.47    3.98
  -3   2  -1   33.58    0.78
  -4   2  -1   66.13    1.49
  -5   2  -1   23.79    0.62
  -6   2  -1   38.93    0.96
  -7   2  -1    0.89    0.23
  -8   2  -1    1.34    0.26
  -9   2  -1    0.77    0.31
 -10   2  -1    0.66    0.33
 -10  -1   1    0.49    0.32
  -9  -1   1    0.36    0.29
  -8  -1   1    6.66    0.38
  -7  -1   1    7.47    0.40
  -6  -1   1   24.36    0.66
  -5  -1   1   11.18    0.36
  -4  -1   1   61.87    1.40
  -3  -1   1   98.43    2.15
   2   1  -1  103.74    2.27
  -2  -1   1  106.22    2.27
   1   1  -1   22.66    0.50
  -1  -1   1   22.78    0.50
  -1   1  -1    4.77    0.12
   1  -1   1    4.64    0.12
  -2   1  -1   65.26    1.46
   2  -1   1   68.11    1.45
  -3   1  -1   10.34    0.29
  -4   1  -1    0.97    0.12
  -5   1  -1    5.99    0.27
  -6   1  -1    1.96    0.22
  -7   1  -1    1.20    0.25
  -8   1  -1    2.77    0.31
  -9   1  -1    1.30    0.31
 -10   1  -1    1.81    0.37
 -10   0   1    0.23    0.33
  -9   0   1    0.03    0.29
  -8   0   1    0.38    0.24
  -7   0   1   -0.17    0.20
  -6   0   1    0.03    0.17
  -5   0   1   -0.01    0.13
  -4   0   1   -0.08    0.11
  -3   0   1    0.00    0.07
   2   0  -1    0.03    0.05
  -2   0   1   -0.01    0.05
   1   0  -1    0.02    0.02
  -1   0   1    0.02    0.02
   0   0  -1   -0.01    0.00
   0   0   1   -0.01    0.00
  -2   0  -1    0.68    0.07
  -3   0  -1   -0.10    0.07
  -4   0  -1    0.14    0.11
  -5   0  -1   -0.03    0.13
  -6   0  -1    0.08    0.17
  -7   0  -1    0.30    0.21
  -8   0  -1    0.28    0.25
  -9   0  -1    0.41    0.29
 -10   0  -1    0.71    0.33
 -10   1   1    0.85    0.33
  -9   1   1    0.74    0.30
  -8   1   1    6.72    0.44
  -7   1   1    6.77    0.40
  -6   1   1   25.37    0.68
  -5   1   1   10.88    0.36
  -4   1   1   59.73    1.35
  -3   1   1   94.85    2.08
   2  -1  -1  111.11    2.33
  -2   1   1  104.05    2.33
   1  -1  -1   24.83    0.54
  -1   1   1   24.03    0.54
  -1  -1  -1    4.95    0.12
   1   1   1    4.74    0.12
  -2  -1  -1   66.79    1.45
   2   1   1   65.82    1.44
  -3  -1  -1   11.39    0.31
  -4  -1  -1    1.18    0.13
  -5  -1  -1    6.32    0.28
  -6  -1  -1    2.06    0.22
  -7  -1  -1    1.39    0.23
  -8  -1  -1    2.75    0.29
  -9  -1  -1    0.92    0.27
 -10  -1  -1    1.09    0.35
 -10   2   1    0.20    0.30
  -9   2   1    0.02    0.26
  -8   2   1    0.35    0.26
  -7   2   1    1.15    0.24
  -6   2   1    0.14    0.18
  -5   2   1    0.15    0.13
  -4   2   1   18.42    0.49
  -3   2   1    8.46    0.26
   2  -2  -1   55.52    1.20
  -2   2   1   53.86    1.20
   1  -2  -1    9.44    0.23
  -1   2   1    9.68    0.23
   0  -2  -1  202.15    4.19
   0  -2  -1  200.77    4.09
   0   2   1  168.37    4.08
   0   2   1  206.42    4.20
  -1  -2  -1  128.26    2.79
   1   2   1  132.22    2.79
  -2  -2  -1  186.38    4.02
   2   2   1  188.44    4.02
  -3  -2  -1   34.32    0.78
  -4  -2  -1   73.12    1.63
  -5  -2  -1   27.49    0.70
  -6  -2  -1   45.09    1.10
  -7  -2  -1    0.70    0.22
  -8  -2  -1    1.45    0.28
  -9  -2  -1    0.70    0.25
 -10  -2  -1    0.11    0.30
 -10   3   1    0.18    0.33
  -9   3   1    0.16    0.30
  -8   3   1    0.89    0.27
  -7   3   1   -0.07    0.22
  -6   3   1    1.60    0.22
  -5   3   1    0.08    0.13
  -4   3   1    1.52    0.15
  -3   3   1   19.04    0.48
   2  -3  -1   11.80    0.29
  -2   3   1   11.31    0.29
   1  -3  -1   13.91    0.33
  -1   3   1   13.77    0.33
  -1   3   1   13.84    0.30
   0  -3  -1    7.72    0.19
   0  -3  -1    7.62    0.17
   0   3   1    7.42    0.17
   0   3   1    7.50    0.19
  -1  -3  -1    0.86    0.07
  -2  -3  -1    9.63    0.25
  -3  -3  -1    1.61    0.11
  -4  -3  -1    0.06    0.10
  -5  -3  -1    4.44    0.25
  -6  -3  -1    0.19    0.18
  -7  -3  -1    0.29    0.21
  -8  -3  -1    0.25    0.22
  -9  -3  -1    0.08    0.29
 -10  -3  -1    0.69    0.32
 -10   4   1    0.06    0.33
  -9   4   1    1.16    0.33
  -8   4   1    0.04    0.23
  -7   4   1    1.55    0.26
  -6   4   1    0.31    0.19
  -5   4   1    0.47    0.15
  -4   4   1   22.07    0.57
  -3   4   1   12.16    0.34
   2  -4  -1   25.56    0.60
  -2   4   1   25.58    0.60
   1  -4  -1   36.01    0.79
  -1   4   1   35.01    0.79
  -1   4   1   34.47    0.74
   0  -4  -1   98.96    2.09
   0  -4  -1  100.10    2.16
   0   4   1  101.08    2.17
  -1  -4  -1  293.73    6.29
  -2  -4  -1   90.54    1.97
  -3  -4  -1   49.99    1.12
  -4  -4  -1  112.92    2.48
  -5  -4  -1   27.29    0.69
  -6  -4  -1   11.06    0.41
  -7  -4  -1    5.54    0.37
  -8  -4  -1    2.02    0.28
  -9  -4  -1    0.42    0.29
 -10  -4  -1    0.65    0.35
 -10   5   1    0.42    0.34
  -9   5   1    1.02    0.33
  -8   5   1    1.41    0.31
  -7   5   1    3.65    0.29
  -6   5   1   17.13    0.56
  -5   5   1   15.46    0.47
  -4   5   1   36.74    0.88
  -3   5   1   74.50    1.66
  -2   5   1   65.30    1.46
  -2   5   1   66.54    1.39
   1  -5  -1    1.51    0.10
  -1   5   1    1.67    0.11
  -1   5   1    1.60    0.07
   0  -5  -1   14.07    0.34
   0  -5  -1   13.66    0.31
   0   5   1   13.73    0.35
  -1  -5  -1    7.87    0.22
  -1  -5  -1    7.71    0.22
  -2  -5  -1    2.10    0.13
  -3  -5  -1    2.95    0.17
  -4  -5  -1   10.54    0.33
  -5  -5  -1    1.73    0.17
  -6  -5  -1    0.99    0.18
  -7  -5  -1    4.64    0.31
  -8  -5  -1    0.30    0.27
  -9  -5  -1    0.64    0.32
 -10  -5  -1    0.32    0.35
 -10   6   1    1.24    0.38
  -9   6   1    0.49    0.33
  -8   6   1   -0.05    0.27
  -7   6   1    0.49    0.26
  -6   6   1    0.64    0.22
  -5   6   1    0.35    0.16
  -4   6   1    3.20    0.22
  -3   6   1    0.34    0.13
  -2   6   1    3.20    0.11
  -2   6   1    3.02    0.18
  -1   6   1    2.21    0.08
  -1   6   1    2.14    0.15
   0  -6  -1    3.32    0.10
   0   6   1    3.46    0.16
  -1  -6  -1    1.46    0.11
  -1  -6  -1    1.42    0.09
  -2  -6  -1    4.78    0.19
  -3  -6  -1    0.04    0.11
  -4  -6  -1    0.38    0.14
  -5  -6  -1    0.17    0.16
  -6  -6  -1    0.42    0.18
  -7  -6  -1    0.21    0.20
  -8  -6  -1    0.16    0.26
  -9  -6  -1    0.24    0.32
 -10  -6  -1    0.57    0.35
  -9   7   1    0.37    0.35
  -8   7   1    0.83    0.28
  -7   7   1    2.89    0.30
  -6   7   1    3.25    0.26
  -5   7   1   13.50    0.47
  -4   7   1   14.30    0.44
  -3   7   1    4.83    0.26
  -3   7   1    4.61    0.15
  -2   7   1   69.65    1.47
  -2   7   1   70.06    1.57
  -1   7   1    6.76    0.25
   0  -7  -1   27.06    0.58
   0   7   1   26.79    0.65
  -1  -7  -1    5.80    0.22
  -2  -7  -1    4.70    0.21
  -3  -7  -1    0.17    0.12
  -4  -7  -1    1.70    0.17
  -5  -7  -1    4.02    0.28
  -6  -7  -1    0.50    0.18
  -7  -7  -1    0.05    0.24
  -8  -7  -1   11.58    0.54
  -9  -7  -1    0.69    0.33
  -9   8   1   -0.43    0.34
  -8   8   1    0.06    0.27
  -7   8   1    0.18    0.27
  -6   8   1    0.12    0.23
  -5   8   1    0.84    0.20
  -4   8   1   -0.11    0.17
  -4   8   1   -0.04    0.08
  -3   8   1    1.41    0.08
  -3   8   1    1.54    0.18
  -2   8   1   12.88    0.30
  -2   8   1   13.74    0.41
  -1   8   1    6.11    0.26
   0  -8  -1   60.80    1.29
   0   8   1   61.22    1.38
  -1  -8  -1    4.05    0.19
  -2  -8  -1   28.48    0.69
  -3  -8  -1   37.51    0.88
  -4  -8  -1    8.19    0.31
  -5  -8  -1    7.80    0.36
  -6  -8  -1    1.59    0.23
  -7  -8  -1    0.56    0.22
  -8  -8  -1    0.27    0.29
  -9  -8  -1    0.04    0.33
  -9   9   1   -0.19    0.34
  -8   9   1   -0.09    0.33
  -7   9   1    0.47    0.28
  -6   9   1    1.26    0.27
  -5   9   1    7.04    0.40
  -5   9   1    6.68    0.23
  -4   9   1    0.28    0.20
  -4   9   1    0.57    0.09
  -3   9   1    0.51    0.07
  -3   9   1    0.45    0.16
  -2   9   1    0.46    0.15
  -1   9   1   -0.07    0.13
   0  -9  -1   -0.03    0.06
  -1  -9  -1    7.19    0.29
  -2  -9  -1    4.82    0.26
  -3  -9  -1    1.48    0.17
  -4  -9  -1    0.29    0.15
  -5  -9  -1    0.43    0.19
  -6  -9  -1    0.09    0.22
  -7  -9  -1    0.17    0.26
  -8  -9  -1    1.11    0.31
  -9  -9  -1   -0.40    0.34
  -8  10   1    0.27    0.30
  -7  10   1   -0.42    0.30
  -6  10   1    0.08    0.27
  -5  10   1    0.13    0.10
  -5  10   1   -0.02    0.22
  -4  10   1    1.97    0.13
  -4  10   1    2.33    0.25
  -3  10   1   17.34    0.54
  -3  10   1   16.50    0.38
  -2  10   1   11.19    0.41
  -1  10   1    8.12    0.34
   0 -10  -1   35.91    0.78
  -1 -10  -1    5.98    0.30
  -2 -10  -1   35.57    0.87
  -3 -10  -1    0.90    0.19
  -4 -10  -1   16.45    0.51
  -5 -10  -1    7.48    0.40
  -6 -10  -1    2.28    0.28
  -7 -10  -1    0.87    0.29
  -8 -10  -1    1.00    0.32
  -8  11   1   -0.25    0.33
  -7  11   1    0.23    0.31
  -6  11   1    3.40    0.34
  -5  11   1    0.21    0.26
  -4  11   1    7.75    0.43
  -3  11   1    1.07    0.23
  -2  11   1    6.57    0.33
  -1  11   1    4.89    0.31
   0 -11  -1    7.33    0.34
  -1 -11  -1    7.17    0.34
  -2 -11  -1    0.06    0.18
  -3 -11  -1    0.76    0.20
  -4 -11  -1    0.26    0.20
  -5 -11  -1    0.69    0.23
  -6 -11  -1    0.56    0.27
  -7 -11  -1    0.72    0.28
  -8 -11  -1    0.19    0.33
  -7  12   1    0.04    0.31
  -6  12   1    0.24    0.31
  -5  12   1    0.13    0.28
  -4  12   1    0.81    0.27
  -3  12   1   -0.09    0.23
  -2  12   1   -0.02    0.21
  -1  12   1    0.41    0.20
   0 -12  -1    2.62    0.25
  -1 -12  -1    0.00    0.18
  -2 -12  -1   -0.03    0.20
  -3 -12  -1    0.54    0.22
  -4 -12  -1   -0.18    0.21
  -5 -12  -1    0.58    0.24
  -6 -12  -1    0.47    0.28
  -7 -12  -1    0.39    0.32
  -6  13   1    0.61    0.33
  -5  13   1    0.99    0.31
  -4  13   1    2.79    0.32
  -3  13   1    0.53    0.26
  -2  13   1    7.19    0.43
   0 -13  -1    2.51    0.27
  -1 -13  -1    0.30    0.24
  -2 -13  -1    0.90    0.25
  -3 -13  -1    0.13    0.23
  -4 -13  -1    0.76    0.26
  -5 -13  -1    0.39    0.26
  -6 -13  -1    0.28    0.31
  -5  14   1   -0.53    0.31
  -4  14   1    0.29    0.28
  -3  14   1    0.06    0.26
  -2  14   1    1.66    0.29
   1 -14  -1    1.89    0.29
   0 -14  -1    1.94    0.27
  -1 -14  -1    0.22    0.25
  -2 -14  -1    2.93    0.31
  -3 -14  -1    0.40    0.26
  -4 -14  -1    1.31    0.30
  -5 -14  -1    0.14    0.30
  -4  15   1    0.17    0.32
  -3  15   1    0.65    0.30
   1 -15  -1    1.18    0.30
   0 -15  -1   -0.48    0.25
  -1 -15  -1    0.02    0.29
  -2 -15  -1    0.06    0.28
  -3 -15  -1    0.88    0.28
  -4 -15  -1   -0.27    0.29
  -3  16   1    0.12    0.33
   2 -16  -1   -0.08    0.27
   1 -16  -1    0.24    0.27
   0 -16  -1    0.80    0.28
  -1 -16  -1    1.83    0.33
  -2 -16  -1    0.56    0.30
  -3 -16  -1    1.06    0.33
  -3 -16   2   -0.40    0.32
  -2 -16   2   -0.09    0.32
  -1 -16   2   -0.02    0.31
   0 -16   2    0.17    0.32
   1 -16   2   -0.10    0.27
   2 -16   2   -0.09    0.32
  -3  16  -2    1.59    0.38
   3 -16   2    0.89    0.30
  -4 -15   2   -0.20    0.31
  -3 -15   2    0.38    0.27
  -2 -15   2    2.50    0.33
  -1 -15   2    0.63    0.31
   0 -15   2    0.29    0.28
   1 -15   2    2.14    0.29
  -2  15  -2    0.88    0.31
   2 -15   2    0.59    0.29
  -3  15  -2    0.45    0.32
  -4  15  -2    0.90    0.32
  -5 -14   2    1.07    0.32
  -4 -14   2    0.11    0.25
  -3 -14   2   -0.14    0.24
  -2 -14   2    0.40    0.24
  -1 -14   2    0.22    0.23
   0 -14   2   -0.03    0.26
   1 -14   2    3.56    0.30
  -2  14  -2    0.21    0.28
  -3  14  -2    0.81    0.29
  -4  14  -2    0.46    0.32
  -5  14  -2    0.26    0.34
  -6 -13   2    0.28    0.28
  -5 -13   2   -0.03    0.28
  -4 -13   2    0.75    0.24
  -3 -13   2    0.06    0.25
  -2 -13   2    0.43    0.25
  -1 -13   2    0.37    0.23
   0 -13   2    3.01    0.30
  -1  13  -2    1.02    0.27
   1 -13   2    1.20    0.23
  -2  13  -2    0.43    0.23
  -3  13  -2   -0.09    0.26
  -4  13  -2   -0.12    0.25
  -5  13  -2   -0.04    0.31
  -6  13  -2   -0.47    0.29
  -7 -12   2    0.16    0.31
  -6 -12   2    5.16    0.39
  -5 -12   2   -0.12    0.26
  -4 -12   2   -0.22    0.24
  -3 -12   2   -0.01    0.22
  -2 -12   2    0.18    0.22
  -1 -12   2    0.56    0.22
   0 -12   2    1.97    0.25
  -1  12  -2    0.77    0.23
   1 -12   2    0.39    0.20
  -2  12  -2   22.18    0.69
  -3  12  -2    4.53    0.34
  -4  12  -2    4.14    0.32
  -5  12  -2    2.07    0.33
  -6  12  -2    2.31    0.36
  -7  12  -2    0.51    0.36
  -8 -11   2    0.72    0.35
  -7 -11   2    0.32    0.31
  -6 -11   2    1.84    0.29
  -5 -11   2    0.03    0.24
  -4 -11   2    0.88    0.21
  -3 -11   2    1.11    0.22
  -2 -11   2    9.17    0.37
  -1 -11   2    3.18    0.23
   0 -11   2    0.16    0.19
  -1  11  -2    0.59    0.19
  -2  11  -2    8.45    0.41
  -3  11  -2    0.18    0.23
  -4  11  -2    3.17    0.30
  -5  11  -2    0.16    0.24
  -6  11  -2    0.00    0.26
  -7  11  -2   -0.48    0.30
  -8  11  -2    0.08    0.35
  -8 -10   2    0.12    0.34
  -7 -10   2    0.43    0.29
  -6 -10   2    3.06    0.30
  -5 -10   2    0.59    0.23
  -4 -10   2    1.25    0.20
  -3 -10   2    0.41    0.18
  -2 -10   2    0.25    0.16
  -1 -10   2    0.56    0.16
  -1 -10   2    0.39    0.07
   0 -10   2    2.85    0.21
  -1  10  -2    4.56    0.31
  -2  10  -2    8.37    0.36
  -3  10  -2    3.08    0.27
  -4  10  -2    1.91    0.24
  -5  10  -2   -0.36    0.21
  -6  10  -2    0.81    0.26
  -7  10  -2   -0.13    0.27
  -8  10  -2    0.23    0.36
  -9  -9   2    0.16    0.36
  -8  -9   2    0.22    0.31
  -7  -9   2    0.58    0.27
  -6  -9   2    9.63    0.46
  -5  -9   2    5.41    0.36
  -4  -9   2   28.05    0.74
  -3  -9   2   18.62    0.52
  -2  -9   2   22.97    0.61
  -1  -9   2   29.84    0.73
   0   9  -2   46.26    1.11
   0  -9   2   46.81    1.09
  -1   9  -2   20.36    0.57
  -2   9  -2   36.31    0.91
  -3   9  -2    2.87    0.24
  -4   9  -2    2.96    0.26
  -5   9  -2   -0.16    0.23
  -6   9  -2    1.53    0.29
  -7   9  -2    0.10    0.29
  -8   9  -2    0.56    0.35
  -9   9  -2    0.66    0.39
  -9  -8   2   -0.20    0.34
  -8  -8   2   -0.03    0.30
  -7  -8   2    0.25    0.25
  -6  -8   2    0.93    0.21
  -5  -8   2    0.55    0.21
  -4  -8   2   -0.03    0.17
  -3  -8   2    0.22    0.14
  -2  -8   2    2.24    0.18
  -1  -8   2    1.46    0.14
   0   8  -2    1.58    0.15
   0  -8   2    1.69    0.15
  -1   8  -2   19.58    0.53
  -2   8  -2    0.33    0.14
  -3   8  -2    3.77    0.25
  -4   8  -2    4.18    0.27
  -5   8  -2    1.05    0.23
  -6   8  -2    5.97    0.42
  -7   8  -2    1.48    0.29
  -8   8  -2   -0.03    0.32
  -9   8  -2    0.17    0.36
  -9  -7   2    0.38    0.34
  -8  -7   2    0.16    0.29
  -7  -7   2    0.84    0.23
  -6  -7   2    0.97    0.22
  -5  -7   2    0.14    0.16
  -4  -7   2    1.30    0.17
  -3  -7   2    8.64    0.29
  -2  -7   2    0.29    0.12
  -1  -7   2   16.60    0.44
   0   7  -2    1.35    0.14
   0  -7   2    1.15    0.12
  -1   7  -2    2.59    0.17
  -2   7  -2    4.03    0.23
  -3   7  -2    2.62    0.20
  -4   7  -2    0.15    0.15
  -5   7  -2    0.29    0.20
  -6   7  -2    1.21    0.23
  -7   7  -2    0.36    0.24
  -8   7  -2    0.27    0.31
  -9   7  -2    0.27    0.35
 -10  -6   2    0.79    0.37
  -9  -6   2    0.83    0.33
  -8  -6   2    0.99    0.30
  -7  -6   2    0.81    0.24
  -6  -6   2    4.25    0.28
  -5  -6   2    3.91    0.28
  -4  -6   2   15.75    0.46
  -3  -6   2    5.90    0.23
  -2  -6   2    4.67    0.19
  -1  -6   2    3.98    0.18
   0   6  -2   87.72    1.97
   0  -6   2   91.11    1.96
  -1   6  -2   67.35    1.51
  -2   6  -2   56.36    1.28
  -3   6  -2   24.16    0.61
  -4   6  -2   31.32    0.78
  -5   6  -2   15.47    0.48
  -6   6  -2   18.61    0.58
  -7   6  -2   14.58    0.58
  -8   6  -2    1.47    0.32
  -9   6  -2    0.49    0.35
 -10   6  -2    0.11    0.37
 -10  -5   2    0.20    0.35
  -9  -5   2    0.41    0.32
  -8  -5   2    0.14    0.26
  -7  -5   2    5.62    0.35
  -6  -5   2   11.97    0.44
  -5  -5   2    7.15    0.31
  -4  -5   2    6.50    0.27
  -3  -5   2    6.64    0.23
  -2  -5   2   39.39    0.90
  -1  -5   2    0.55    0.09
   0   5  -2   43.12    0.98
   0  -5   2   43.24    0.96
  -1   5  -2    1.57    0.12
  -2   5  -2   66.75    1.49
  -3   5  -2   59.67    1.35
  -4   5  -2    3.86    0.22
  -5   5  -2    2.17    0.21
  -6   5  -2    0.14    0.21
  -7   5  -2    1.00    0.27
  -8   5  -2    0.22    0.29
  -9   5  -2    0.20    0.29
 -10   5  -2    0.58    0.38
 -10  -4   2    0.22    0.35
  -9  -4   2    0.44    0.27
  -8  -4   2    2.67    0.29
  -7  -4   2    0.49    0.21
  -6  -4   2    2.80    0.22
  -5  -4   2    1.79    0.17
  -4  -4   2   17.26    0.47
  -3  -4   2   14.16    0.38
  -2  -4   2    2.33    0.13
  -1  -4   2   34.25    0.77
   0   4  -2   52.91    1.17
   0  -4   2   52.60    1.16
  -1   4  -2   19.58    0.47
  -2   4  -2   19.70    0.48
  -3   4  -2    8.99    0.28
  -4   4  -2   26.83    0.67
  -5   4  -2   14.11    0.43
  -6   4  -2    4.51    0.30
  -7   4  -2    0.52    0.25
  -8   4  -2    2.32    0.32
  -9   4  -2    0.79    0.34
 -10   4  -2    1.00    0.38
 -10  -3   2    0.23    0.29
  -9  -3   2    0.15    0.27
  -8  -3   2    2.69    0.31
  -7  -3   2    2.38    0.27
  -6  -3   2   10.17    0.41
  -5  -3   2   14.16    0.42
  -4  -3   2   55.74    1.26
  -3  -3   2   87.31    1.92
  -2  -3   2   89.11    1.94
   1   3  -2  142.77    3.08
  -1  -3   2  143.96    3.08
   0   3  -2  180.66    3.91
   0  -3   2  176.48    3.91
   0  -3   2  188.40    3.90
  -1   3  -2   28.05    0.59
  -1   3  -2   27.56    0.64
   1  -3   2   29.03    0.64
  -2   3  -2   70.50    1.55
  -3   3  -2    6.21    0.21
  -4   3  -2   17.50    0.46
  -5   3  -2    2.37    0.20
  -6   3  -2    2.33    0.22
  -7   3  -2    0.07    0.22
  -8   3  -2    0.42    0.26
  -9   3  -2    0.73    0.30
 -10   3  -2    0.70    0.35
 -10  -2   2    0.69    0.33
  -9  -2   2    2.24    0.33
  -8  -2   2    2.00    0.29
  -7  -2   2    0.43    0.20
  -6  -2   2    1.80    0.20
  -5  -2   2    2.35    0.19
  -4  -2   2   15.92    0.44
  -3  -2   2    0.01    0.08
   2   2  -2    2.70    0.12
  -2  -2   2    2.67    0.11
   1   2  -2    4.41    0.13
  -1  -2   2    4.50    0.13
   0   2  -2   73.69    1.61
   0  -2   2   75.93    1.60
   0  -2   2   72.54    1.55
   0  -2   2   75.00    1.61
  -1   2  -2   36.07    0.76
  -1   2  -2   35.94    0.80
   1  -2   2   36.56    0.80
  -2   2  -2   98.81    2.17
   2  -2   2  101.40    2.17
  -3   2  -2    0.54    0.09
  -4   2  -2   27.59    0.68
  -5   2  -2   50.78    1.19
  -6   2  -2    6.57    0.34
  -7   2  -2    4.57    0.33
  -8   2  -2    1.96    0.29
  -9   2  -2    1.43    0.32
 -10   2  -2    1.32    0.35
 -10  -1   2    0.43    0.33
  -9  -1   2    0.54    0.28
  -8  -1   2    0.24    0.25
  -7  -1   2    1.79    0.25
  -6  -1   2    2.37    0.23
  -5  -1   2   14.19    0.42
  -4  -1   2   12.57    0.36
  -3  -1   2    0.48    0.08
   2   1  -2 1000.00   21.09
  -2  -1   2  964.05   21.14
   1   1  -2    7.85    0.19
  -1  -1   2    7.71    0.19
   0   1  -2   24.20    0.50
   0   1  -2   23.28    0.50
   0   1  -2   25.02    0.49
   0  -1   2   22.34    0.50
   0  -1   2   20.46    0.48
   0  -1   2   21.50    0.50
  -1   1  -2   78.26    1.72
  -1   1  -2   82.11    1.68
   1  -1   2   79.79    1.72
  -2   1  -2   40.51    0.91
   2  -1   2   42.04    0.91
  -3   1  -2   14.82    0.38
  -4   1  -2    1.29    0.14
  -5   1  -2    4.36    0.24
  -6   1  -2    0.83    0.18
  -7   1  -2    2.05    0.23
  -8   1  -2    0.37    0.25
  -9   1  -2    0.72    0.30
 -10   1  -2    0.59    0.34
 -10   0   2    0.66    0.30
  -9   0   2    0.27    0.30
  -8   0   2    0.98    0.26
  -7   0   2    1.41    0.23
  -6   0   2    7.81    0.33
  -5   0   2    0.27    0.15
  -4   0   2   27.45    0.67
  -3   0   2   92.86    2.04
   2   0  -2    0.65    0.09
  -2   0   2    0.56    0.09
   1   0  -2    0.39    0.04
  -1   0   2    0.39    0.04
   0   0  -2    8.19    0.18
   0   0  -2    7.59    0.18
   0   0  -2    8.69    0.19
  -1   0  -2    1.09    0.05
  -1   0  -2    1.01    0.05
   1   0   2    1.04    0.05
  -2   0  -2  240.35    5.30
   2   0   2  254.51    5.30
  -3   0  -2   25.64    0.61
  -4   0  -2   59.46    1.35
  -5   0  -2    8.75    0.32
  -6   0  -2   33.11    0.83
  -7   0  -2   10.38    0.43
  -8   0  -2    5.32    0.38
  -9   0  -2    1.39    0.30
 -10   0  -2    1.06    0.34
 -10   1   2    0.64    0.33
  -9   1   2    0.57    0.28
  -8   1   2    0.46    0.26
  -7   1   2    1.00    0.22
  -6   1   2    2.47    0.23
  -5   1   2   14.69    0.44
  -4   1   2   12.34    0.36
  -3   1   2    0.51    0.09
   2  -1  -2  975.11   20.81
  -2   1   2  958.88   20.82
   1  -1  -2    8.04    0.19
  -1   1   2    7.90    0.19
   0  -1  -2   25.73    0.55
   0  -1  -2   25.95    0.56
  -1  -1  -2   79.26    1.67
  -1  -1  -2   80.28    1.71
   1   1   2   79.43    1.70
  -2  -1  -2   42.46    0.92
   2   1   2   40.93    0.91
  -3  -1  -2   17.35    0.43
  -4  -1  -2    1.26    0.13
  -5  -1  -2    5.12    0.24
  -6  -1  -2    1.07    0.20
  -7  -1  -2    1.53    0.21
  -8  -1  -2    0.54    0.25
  -9  -1  -2    0.69    0.29
 -10  -1  -2    0.59    0.30
 -10   2   2    0.68    0.35
  -9   2   2    2.11    0.34
  -8   2   2    1.51    0.26
  -7   2   2    0.45    0.20
  -6   2   2    1.51    0.19
  -5   2   2    2.37    0.20
  -4   2   2   13.97    0.39
  -3   2   2    0.01    0.07
   2  -2  -2    3.06    0.12
  -2   2   2    3.15    0.13
   1  -2  -2    4.66    0.13
  -1   2   2    4.56    0.12
  -1   2   2    4.77    0.13
   0  -2  -2   74.65    1.60
   0  -2  -2   75.90    1.56
   0   2   2   75.92    1.60
   0   2   2   70.95    1.56
  -1  -2  -2   35.54    0.76
  -1  -2  -2   35.27    0.77
   1   2   2   35.17    0.77
  -2  -2  -2   98.19    2.12
   2   2   2   98.51    2.12
  -3  -2  -2    0.77    0.09
  -4  -2  -2   30.45    0.73
  -5  -2  -2   60.03    1.38
  -6  -2  -2    7.12    0.31
  -7  -2  -2    5.71    0.37
  -8  -2  -2    1.89    0.28
  -9  -2  -2    1.08    0.30
 -10  -2  -2    0.94    0.33
 -10   3   2    1.23    0.36
  -9   3   2   -0.17    0.29
  -8   3   2    3.14    0.32
  -7   3   2    1.67    0.23
  -6   3   2    8.50    0.38
  -5   3   2   12.52    0.40
  -4   3   2   56.39    1.29
  -3   3   2   87.10    1.92
   2  -3  -2   94.65    2.02
  -2   3   2   91.57    2.02
   1  -3  -2  151.32    3.19
  -1   3   2  149.90    3.19
  -1   3   2  144.31    3.11
   0  -3  -2  186.81    3.86
   0  -3  -2  185.62    3.96
   0   3   2  185.78    3.87
   0   3   2  181.88    3.96
  -1  -3  -2   27.13    0.60
  -1  -3  -2   27.16    0.59
  -2  -3  -2   72.03    1.55
   2   3   2   70.99    1.55
  -3  -3  -2    6.95    0.21
  -4  -3  -2   20.02    0.51
  -5  -3  -2    2.25    0.18
  -6  -3  -2    3.09    0.24
  -7  -3  -2    0.06    0.20
  -8  -3  -2    0.43    0.25
  -9  -3  -2    0.63    0.27
 -10  -3  -2    0.59    0.32
 -10   4   2    0.25    0.35
  -9   4   2    0.47    0.28
  -8   4   2    2.79    0.32
  -7   4   2    0.08    0.20
  -6   4   2    1.81    0.20
  -5   4   2    1.18    0.16
  -4   4   2   17.29    0.47
  -3   4   2   13.38    0.37
   2  -4  -2    2.43    0.12
  -2   4   2    2.19    0.13
   1  -4  -2   36.02    0.80
  -1   4   2   36.25    0.80
  -1   4   2   34.60    0.76
   0  -4  -2   54.30    1.12
   0  -4  -2   52.48    1.16
   0   4   2   52.56    1.12
   0   4   2   52.89    1.16
  -1  -4  -2   19.69    0.43
  -1  -4  -2   18.92    0.44
  -2  -4  -2   19.55    0.46
  -3  -4  -2   10.29    0.29
  -4  -4  -2   27.80    0.67
  -5  -4  -2   16.04    0.46
  -6  -4  -2    6.12    0.32
  -7  -4  -2    0.44    0.22
  -8  -4  -2    2.70    0.31
  -9  -4  -2    0.81    0.30
 -10  -4  -2    0.91    0.35
 -10   5   2   -0.13    0.36
  -9   5   2    0.41    0.31
  -8   5   2    0.06    0.25
  -7   5   2    5.10    0.34
  -6   5   2    9.40    0.41
  -5   5   2    5.78    0.31
  -4   5   2    6.09    0.27
  -3   5   2    7.06    0.26
  -2   5   2   39.53    0.90
  -2   5   2   39.66    0.85
   1  -5  -2    0.50    0.07
  -1   5   2    0.59    0.05
  -1   5   2    0.54    0.08
   0  -5  -2   42.63    0.95
   0  -5  -2   43.17    0.91
   0   5   2   42.31    0.91
   0   5   2   42.15    0.95
  -1  -5  -2    1.66    0.11
  -1  -5  -2    1.55    0.11
  -1  -5  -2    1.73    0.10
  -2  -5  -2   67.59    1.48
  -3  -5  -2   64.30    1.43
  -4  -5  -2    4.02    0.21
  -5  -5  -2    2.23    0.19
  -6  -5  -2    0.12    0.18
  -7  -5  -2    1.56    0.23
  -8  -5  -2    0.26    0.25
  -9  -5  -2    0.03    0.28
 -10  -5  -2    0.40    0.36
 -10   6   2    0.15    0.38
  -9   6   2    0.82    0.35
  -8   6   2    1.07    0.31
  -7   6   2    0.97    0.24
  -6   6   2    3.35    0.26
  -5   6   2    3.37    0.23
  -4   6   2   15.17    0.45
  -3   6   2    5.60    0.25
  -2   6   2    4.79    0.15
  -2   6   2    5.11    0.21
  -1   6   2    3.78    0.17
  -1   6   2    3.84    0.12
   0  -6  -2   90.51    1.93
   0  -6  -2   92.32    2.00
   0   6   2   92.17    2.00
  -1  -6  -2   67.06    1.49
  -1  -6  -2   67.79    1.48
  -2  -6  -2   56.20    1.25
  -3  -6  -2   24.77    0.60
  -4  -6  -2   34.41    0.82
  -5  -6  -2   18.65    0.53
  -6  -6  -2   22.09    0.62
  -7  -6  -2   19.40    0.62
  -8  -6  -2    2.33    0.31
  -9  -6  -2    0.63    0.31
 -10  -6  -2   -0.03    0.35
  -9   7   2    0.30    0.30
  -8   7   2    0.22    0.29
  -7   7   2    0.88    0.26
  -6   7   2    0.54    0.21
  -5   7   2    0.38    0.19
  -4   7   2    0.91    0.17
  -3   7   2    8.48    0.32
  -3   7   2    8.66    0.23
  -2   7   2    0.14    0.06
  -2   7   2    0.20    0.12
  -1   7   2   15.35    0.36
  -1   7   2   16.03    0.42
   0  -7  -2    1.29    0.09
   0   7   2    1.34    0.12
  -1  -7  -2    2.55    0.17
  -2  -7  -2    3.84    0.19
  -3  -7  -2    2.89    0.20
  -4  -7  -2    0.09    0.14
  -5  -7  -2    0.41    0.16
  -6  -7  -2    1.46    0.21
  -7  -7  -2    0.69    0.24
  -8  -7  -2    0.05    0.26
  -9  -7  -2    0.43    0.33
  -9   8   2    0.02    0.35
  -8   8   2   -0.25    0.30
  -7   8   2    0.13    0.27
  -6   8   2    0.84    0.22
  -5   8   2    0.26    0.18
  -4   8   2    0.06    0.17
  -4   8   2    0.02    0.09
  -3   8   2    0.36    0.08
  -3   8   2    0.30    0.15
  -2   8   2    1.86    0.11
  -2   8   2    1.64    0.16
  -1   8   2    1.49    0.10
  -1   8   2    1.37    0.14
  -1  -8  -2   19.71    0.50
  -2  -8  -2    0.63    0.13
  -3  -8  -2    4.33    0.24
  -4  -8  -2    4.62    0.26
  -5  -8  -2    0.92    0.19
  -6  -8  -2    6.94    0.38
  -7  -8  -2    1.55    0.26
  -8  -8  -2    1.17    0.31
  -9  -8  -2    0.11    0.32
  -9   9   2    0.21    0.35
  -8   9   2   -0.17    0.32
  -7   9   2    0.31    0.28
  -6   9   2    7.99    0.45
  -5   9   2    5.06    0.22
  -5   9   2    4.52    0.30
  -4   9   2   27.20    0.73
  -4   9   2   26.58    0.61
  -3   9   2   19.27    0.55
  -3   9   2   19.02    0.44
  -2   9   2   22.43    0.59
  -2   9   2   21.67    0.49
  -1   9   2   29.02    0.72
  -1  -9  -2   21.08    0.55
  -2  -9  -2   36.09    0.86
  -3  -9  -2    3.01    0.20
  -4  -9  -2    2.74    0.21
  -5  -9  -2    0.11    0.20
  -6  -9  -2    1.33    0.23
  -7  -9  -2   -0.11    0.25
  -8  -9  -2    0.54    0.31
  -9  -9  -2    0.74    0.36
  -8  10   2    0.46    0.30
  -7  10   2   -0.06    0.30
  -6  10   2    3.04    0.18
  -6  10   2    2.56    0.31
  -5  10   2    0.57    0.23
  -5  10   2    0.71    0.12
  -4  10   2    1.26    0.11
  -4  10   2    1.08    0.22
  -3  10   2    0.76    0.09
  -3  10   2    0.81    0.20
  -2  10   2   -0.14    0.17
  -1  10   2    0.43    0.16
  -1 -10  -2    4.40    0.27
  -2 -10  -2    8.40    0.33
  -3 -10  -2    2.85    0.22
  -4 -10  -2    2.17    0.21
  -5 -10  -2    0.04    0.20
  -6 -10  -2    1.57    0.25
  -7 -10  -2    0.20    0.26
  -8 -10  -2    0.12    0.32
  -8  11   2    0.64    0.36
  -7  11   2    0.23    0.30
  -6  11   2    1.81    0.32
  -5  11   2    0.18    0.24
  -4  11   2    0.44    0.24
  -3  11   2    1.10    0.22
  -3  11   2    1.21    0.09
  -2  11   2    9.57    0.40
  -1  11   2    3.21    0.23
   0 -11  -2    0.08    0.16
  -1 -11  -2    0.52    0.19
  -2 -11  -2    8.60    0.37
  -3 -11  -2    0.65    0.20
  -4 -11  -2    3.46    0.26
  -5 -11  -2    0.00    0.21
  -6 -11  -2    0.16    0.23
  -7 -11  -2   -0.03    0.28
  -8 -11  -2    0.45    0.34
  -7  12   2    0.20    0.33
  -6  12   2    4.41    0.38
  -5  12   2   -0.29    0.25
  -4  12   2   -0.15    0.24
  -3  12   2    0.21    0.23
  -2  12   2    0.18    0.20
  -1  12   2    0.58    0.20
   0 -12  -2    1.88    0.23
  -1 -12  -2    0.59    0.21
  -2 -12  -2   22.68    0.65
  -3 -12  -2    4.71    0.30
  -4 -12  -2    4.36    0.30
  -5 -12  -2    2.15    0.28
  -6 -12  -2    2.67    0.32
  -7 -12  -2    0.46    0.31
  -6  13   2    0.13    0.31
  -5  13   2    0.26    0.28
  -4  13   2    0.69    0.27
  -3  13   2    0.04    0.24
  -2  13   2    0.12    0.22
   0 -13  -2    3.58    0.29
  -1 -13  -2    0.88    0.23
  -2 -13  -2   -0.10    0.23
  -3 -13  -2    0.12    0.22
  -4 -13  -2    0.14    0.25
  -5 -13  -2    0.25    0.25
  -6 -13  -2   -0.20    0.29
  -5  14   2    0.75    0.33
  -4  14   2    0.48    0.29
  -3  14   2   -0.12    0.26
  -2  14   2    0.26    0.25
   0 -14  -2    0.20    0.25
  -1 -14  -2    4.13    0.32
  -2 -14  -2   -0.12    0.25
  -3 -14  -2    0.80    0.25
  -4 -14  -2    0.66    0.28
  -5 -14  -2    0.40    0.30
  -4  15   2    0.24    0.30
  -3  15   2    0.84    0.30
   1 -15  -2    0.76    0.29
   0 -15  -2    0.52    0.28
  -1 -15  -2    2.15    0.32
  -2 -15  -2    0.91    0.29
  -3 -15  -2   -0.21    0.27
  -4 -15  -2    1.07    0.31
   1 -16  -2    0.18    0.30
   0 -16  -2    0.18    0.30
  -1 -16  -2    0.04    0.30
  -2 -16  -2   -0.11    0.29
  -3 -16  -2    0.91    0.30
  -2 -16   3   -0.16    0.31
  -1 -16   3    0.30    0.32
   0 -16   3   -0.17    0.27
   1 -16   3   -0.13    0.30
   2 -16   3    0.17    0.33
  -4 -15   3   -0.46    0.30
  -3 -15   3    0.08    0.27
  -2 -15   3    0.19    0.26
  -1 -15   3    0.83    0.30
   0 -15   3   -0.01    0.26
   1 -15   3   -0.05    0.28
  -2  15  -3    0.01    0.27
   2 -15   3   -0.04    0.29
  -3  15  -3    0.08    0.32
  -4  15  -3    0.08    0.34
  -5 -14   3   -0.04    0.30
  -4 -14   3    0.05    0.29
  -3 -14   3    1.29    0.29
  -2 -14   3    0.93    0.29
  -1 -14   3    0.35    0.24
   0 -14   3    0.44    0.26
   1 -14   3    0.49    0.28
  -2  14  -3    0.15    0.28
   2 -14   3   -0.29    0.23
  -3  14  -3   -0.23    0.30
  -4  14  -3    1.48    0.34
  -5  14  -3   -0.03    0.34
  -6 -13   3    0.16    0.32
  -5 -13   3    0.44    0.26
  -4 -13   3    1.31    0.26
  -3 -13   3    1.45    0.28
  -2 -13   3    9.01    0.46
  -1 -13   3    1.00    0.23
   0 -13   3    8.00    0.40
  -1  13  -3    1.97    0.29
   1 -13   3    2.14    0.28
  -2  13  -3    4.41    0.36
  -3  13  -3    2.52    0.33
  -4  13  -3    3.46    0.35
  -5  13  -3    0.81    0.33
  -6  13  -3    0.93    0.36
  -7 -12   3    0.17    0.31
  -6 -12   3    0.34    0.26
  -5 -12   3    0.09    0.26
  -4 -12   3    0.06    0.25
  -3 -12   3    1.11    0.25
  -2 -12   3   -0.20    0.22
  -1 -12   3    1.34    0.23
   0 -12   3    0.03    0.22
  -1  12  -3    0.86    0.22
   1 -12   3    0.84    0.21
  -2  12  -3    3.76    0.29
  -3  12  -3   -0.03    0.25
  -4  12  -3   -0.24    0.23
  -5  12  -3   -0.39    0.28
  -6  12  -3   -0.18    0.27
  -7  12  -3   -0.08    0.34
  -8 -11   3    0.13    0.34
  -7 -11   3   -0.03    0.30
  -6 -11   3   -0.08    0.26
  -5 -11   3    2.08    0.26
  -4 -11   3    2.19    0.24
  -3 -11   3    5.78    0.37
  -2 -11   3    8.21    0.36
  -1 -11   3    1.11    0.21
   0 -11   3   20.18    0.59
  -1  11  -3    0.32    0.21
   1 -11   3   -0.15    0.20
  -2  11  -3   12.43    0.46
  -3  11  -3    3.38    0.30
  -4  11  -3    0.98    0.24
  -5  11  -3    0.09    0.27
  -6  11  -3    0.41    0.31
  -7  11  -3   -0.07    0.34
  -8 -10   3    1.46    0.36
  -7 -10   3    0.23    0.29
  -6 -10   3    1.98    0.27
  -5 -10   3    0.81    0.25
  -4 -10   3    5.13    0.32
  -3 -10   3    0.59    0.20
  -2 -10   3    4.18    0.26
  -1 -10   3    5.79    0.29
   0 -10   3    2.24    0.21
  -1  10  -3    4.21    0.28
  -2  10  -3    1.28    0.20
  -3  10  -3    1.81    0.24
  -4  10  -3    3.76    0.30
  -5  10  -3    3.39    0.32
  -6  10  -3    0.18    0.29
  -7  10  -3    0.99    0.34
  -8  10  -3    1.41    0.34
  -9  -9   3    0.32    0.32
  -8  -9   3    0.09    0.28
  -7  -9   3    0.01    0.27
  -6  -9   3    0.88    0.26
  -5  -9   3    2.81    0.24
  -4  -9   3    0.80    0.18
  -3  -9   3    0.65    0.18
  -2  -9   3    2.02    0.20
  -1  -9   3    1.10    0.17
   0   9  -3    3.80    0.25
   0  -9   3    3.66    0.26
  -1   9  -3   12.75    0.43
  -2   9  -3    2.31    0.22
  -3   9  -3    1.37    0.22
  -4   9  -3    1.80    0.25
  -5   9  -3    0.16    0.24
  -6   9  -3    1.02    0.28
  -7   9  -3    0.09    0.30
  -8   9  -3   -0.04    0.33
  -9  -8   3    0.38    0.31
  -8  -8   3   -0.10    0.30
  -7  -8   3    5.91    0.37
  -6  -8   3    2.39    0.25
  -5  -8   3    0.93    0.21
  -4  -8   3   12.07    0.40
  -3  -8   3    0.36    0.14
  -2  -8   3   13.02    0.40
  -1  -8   3    0.47    0.14
   0   8  -3    1.19    0.17
   0  -8   3    1.27    0.14
  -1   8  -3    1.65    0.16
  -2   8  -3   10.55    0.38
  -3   8  -3    3.93    0.26
  -4   8  -3    4.51    0.13
  -4   8  -3    4.31    0.29
  -5   8  -3    0.88    0.24
  -6   8  -3   22.89    0.72
  -7   8  -3    2.51    0.31
  -8   8  -3    0.11    0.29
  -9   8  -3    0.90    0.39
  -9  -7   3   -0.24    0.32
  -8  -7   3   -0.08    0.28
  -7  -7   3    0.15    0.22
  -6  -7   3    1.71    0.25
  -5  -7   3    4.87    0.32
  -4  -7   3   13.77    0.42
  -3  -7   3   11.59    0.37
  -2  -7   3   70.68    1.58
  -1  -7   3   15.35    0.41
   0   7  -3   43.72    1.04
   0  -7   3   44.90    0.94
   0  -7   3   45.52    1.02
  -1   7  -3   28.89    0.71
  -2   7  -3   36.26    0.87
  -3   7  -3   28.58    0.61
  -3   7  -3   28.54    0.72
  -4   7  -3   11.86    0.42
  -5   7  -3    1.97    0.22
  -6   7  -3    2.77    0.29
  -7   7  -3    1.70    0.27
  -8   7  -3    2.44    0.36
  -9   7  -3    0.06    0.35
 -10  -6   3    0.17    0.37
  -9  -6   3    0.11    0.29
  -8  -6   3    0.04    0.25
  -7  -6   3   -0.05    0.21
  -6  -6   3   -0.01    0.19
  -5  -6   3    2.59    0.20
  -4  -6   3    0.16    0.15
  -3  -6   3    1.28    0.15
  -2  -6   3   -0.06    0.10
  -1  -6   3    0.44    0.11
   0   6  -3    2.82    0.17
   0  -6   3    2.87    0.08
   0  -6   3    2.71    0.17
  -1   6  -3    3.94    0.21
  -2   6  -3    2.67    0.18
  -3   6  -3   15.65    0.35
  -3   6  -3   16.18    0.44
  -4   6  -3    0.32    0.15
  -5   6  -3    1.92    0.22
  -6   6  -3   14.66    0.53
  -7   6  -3   -0.11    0.25
  -8   6  -3    0.23    0.26
  -9   6  -3    0.29    0.34
 -10   6  -3   -0.62    0.35
 -10  -5   3    0.11    0.31
  -9  -5   3    0.43    0.31
  -8  -5   3    0.16    0.27
  -7  -5   3    0.95    0.24
  -6  -5   3    1.80    0.22
  -5  -5   3    3.97    0.25
  -4  -5   3    5.89    0.27
  -3  -5   3   12.30    0.35
  -2  -5   3   51.31    1.15
  -1  -5   3  106.86    2.32
   0   5  -3  154.88    3.39
   0  -5   3  153.44    3.27
   0  -5   3  161.76    3.38
  -1   5  -3   41.91    0.96
  -2   5  -3  147.55    3.23
  -2   5  -3  149.36    3.10
  -3   5  -3   43.65    1.01
  -4   5  -3   20.80    0.56
  -5   5  -3   11.74    0.42
  -6   5  -3    2.15    0.23
  -7   5  -3    0.21    0.24
  -8   5  -3    0.31    0.26
  -9   5  -3    0.09    0.32
 -10   5  -3    0.93    0.39
 -10  -4   3    0.37    0.35
  -9  -4   3    1.05    0.32
  -8  -4   3    4.10    0.34
  -7  -4   3    3.58    0.30
  -6  -4   3    6.38    0.35
  -5  -4   3   27.54    0.71
  -4  -4   3   11.62    0.36
  -3  -4   3    5.63    0.22
  -2  -4   3    0.33    0.08
  -1  -4   3    4.61    0.16
   0   4  -3    8.59    0.25
   0  -4   3    8.51    0.20
   0  -4   3    8.80    0.23
  -1   4  -3    8.69    0.19
  -1   4  -3    8.47    0.25
  -2   4  -3   29.84    0.64
  -2   4  -3   30.57    0.71
  -3   4  -3    0.28    0.10
  -4   4  -3    5.09    0.25
  -5   4  -3   14.07    0.45
  -6   4  -3    8.44    0.36
  -7   4  -3    4.74    0.35
  -8   4  -3    1.42    0.30
  -9   4  -3    0.83    0.33
 -10   4  -3    0.47    0.37
 -10  -3   3    0.47    0.30
  -9  -3   3    0.75    0.29
  -8  -3   3    0.31    0.25
  -7  -3   3    0.09    0.20
  -6  -3   3    0.42    0.17
  -5  -3   3    0.22    0.14
  -4  -3   3    0.15    0.12
  -3  -3   3    2.10    0.14
  -2  -3   3    2.61    0.12
   1   3  -3   46.96    1.04
  -1  -3   3   47.00    1.04
   0   3  -3   14.35    0.35
   0  -3   3   14.22    0.35
   0  -3   3   14.79    0.34
   0  -3   3   14.58    0.32
  -1   3  -3    6.56    0.20
  -1   3  -3    6.85    0.16
   1  -3   3    6.70    0.16
  -2   3  -3   11.61    0.30
  -2   3  -3   11.25    0.26
  -3   3  -3    0.26    0.10
  -4   3  -3    2.83    0.18
  -5   3  -3    0.84    0.16
  -6   3  -3    0.61    0.19
  -7   3  -3   -0.09    0.22
  -8   3  -3    1.42    0.29
  -9   3  -3    1.12    0.31
 -10   3  -3    2.09    0.38
 -10  -2   3    1.66    0.35
  -9  -2   3    0.97    0.30
  -8  -2   3    2.04    0.28
  -7  -2   3    1.70    0.23
  -6  -2   3   13.03    0.46
  -5  -2   3   10.10    0.35
  -4  -2   3   39.54    0.92
  -3  -2   3    2.06    0.15
   2   2  -3    6.76    0.19
  -2  -2   3    6.43    0.19
   1   2  -3    0.08    0.04
  -1  -2   3    0.11    0.05
   0   2  -3   11.62    0.28
   0  -2   3   11.68    0.28
   0  -2   3   11.77    0.27
   0  -2   3   11.55    0.26
  -1   2  -3   18.67    0.44
  -1   2  -3   19.14    0.41
   1  -2   3   19.12    0.43
   1  -2   3   18.70    0.41
  -2   2  -3   19.28    0.45
  -3   2  -3   37.93    0.87
  -4   2  -3    8.68    0.28
  -5   2  -3    6.29    0.27
  -6   2  -3    8.87    0.36
  -7   2  -3    6.19    0.38
  -8   2  -3    9.86    0.49
  -9   2  -3    2.55    0.35
 -10   2  -3    2.96    0.36
 -10  -1   3    0.49    0.33
  -9  -1   3    0.32    0.29
  -8  -1   3    0.39    0.25
  -7  -1   3    0.51    0.21
  -6  -1   3    8.68    0.36
  -5  -1   3    4.94    0.27
  -4  -1   3   34.39    0.82
  -3  -1   3   10.67    0.31
   2   1  -3  119.03    2.64
  -2  -1   3  124.71    2.64
   1   1  -3  202.72    4.36
  -1  -1   3  204.69    4.36
   0   1  -3  153.63    3.29
   0   1  -3  155.39    3.30
   0   1  -3  153.53    3.21
   0  -1   3  150.97    3.21
   0  -1   3  155.04    3.31
   0  -1   3  154.54    3.29
  -1   1  -3   84.49    1.77
  -1   1  -3   83.79    1.82
   1  -1   3   84.52    1.77
   1  -1   3   85.17    1.82
  -2   1  -3  160.99    3.48
   2  -1   3  162.69    3.48
  -3   1  -3   54.42    1.21
  -4   1  -3  129.24    2.83
  -5   1  -3    0.59    0.14
  -6   1  -3    6.59    0.34
  -7   1  -3    1.71    0.24
  -8   1  -3    0.12    0.24
  -9   1  -3    0.40    0.27
 -10   1  -3    0.15    0.34
 -10   0   3    0.05    0.29
  -9   0   3    0.20    0.30
  -8   0   3   -0.15    0.23
  -7   0   3    0.19    0.21
  -6   0   3    0.05    0.15
  -5   0   3   -0.06    0.15
  -4   0   3    0.09    0.12
  -3   0   3    0.01    0.08
   2   0  -3   -0.07    0.05
  -2   0   3   -0.07    0.06
   1   0  -3   -0.07    0.04
  -1   0   3   -0.05    0.04
   0   0  -3    0.01    0.03
   0   0  -3    0.05    0.02
   0   0  -3   -0.11    0.02
   0   0   3   -0.10    0.03
   0   0   3   -0.05    0.01
  -1   0  -3   -0.09    0.03
   1   0   3   -0.08    0.02
   1   0   3   -0.11    0.04
  -2   0  -3   -0.08    0.05
   2   0   3   -0.04    0.04
  -3   0  -3    0.01    0.07
  -4   0  -3   -0.10    0.10
  -5   0  -3    0.14    0.14
  -6   0  -3   -0.21    0.17
  -7   0  -3    0.30    0.22
  -8   0  -3    0.31    0.26
  -9   0  -3    0.37    0.30
 -10   0  -3    0.28    0.33
 -10   1   3    1.03    0.34
  -9   1   3    0.42    0.28
  -8   1   3   -0.16    0.25
  -7   1   3    0.42    0.20
  -6   1   3    9.51    0.40
  -5   1   3    4.98    0.27
  -4   1   3   32.63    0.78
  -3   1   3    9.38    0.28
   2  -1  -3  121.41    2.62
  -2   1   3  120.69    2.62
   1  -1  -3  196.87    4.25
  -1   1   3  196.85    4.14
  -1   1   3  200.84    4.25
   0  -1  -3  157.61    3.29
   0  -1  -3  159.49    3.37
   0   1   3  154.68    3.29
  -1  -1  -3   85.47    1.76
  -1  -1  -3   80.32    1.79
   1   1   3   84.59    1.76
  -2  -1  -3  162.15    3.57
   2   1   3  170.13    3.56
  -3  -1  -3   62.03    1.38
  -4  -1  -3  142.83    3.12
  -5  -1  -3    0.73    0.15
  -6  -1  -3    7.22    0.34
  -7  -1  -3    1.39    0.22
  -8  -1  -3    0.38    0.23
  -9  -1  -3    0.59    0.29
 -10  -1  -3    0.89    0.33
 -10   2   3    1.28    0.36
  -9   2   3    0.88    0.31
  -8   2   3    1.64    0.26
  -7   2   3    1.69    0.23
  -6   2   3   11.63    0.41
  -5   2   3    9.74    0.36
  -4   2   3   36.28    0.86
  -3   2   3    1.59    0.11
   2  -2  -3    6.89    0.19
  -2   2   3    6.86    0.20
   1  -2  -3    0.13    0.04
  -1   2   3    0.28    0.04
  -1   2   3    0.12    0.04
   0  -2  -3   11.87    0.27
   0  -2  -3   11.49    0.26
   0   2   3   11.58    0.27
  -1  -2  -3   18.32    0.41
  -1  -2  -3   18.25    0.40
   1   2   3   18.49    0.41
  -2  -2  -3   20.75    0.47
   2   2   3   20.08    0.46
  -3  -2  -3   40.84    0.92
  -4  -2  -3   10.04    0.31
  -5  -2  -3    8.70    0.32
  -6  -2  -3    9.98    0.39
  -7  -2  -3    7.89    0.41
  -8  -2  -3    9.89    0.46
  -9  -2  -3    2.26    0.31
 -10  -2  -3    2.82    0.36
 -10   3   3    0.08    0.34
  -9   3   3    0.44    0.30
  -8   3   3    0.29    0.26
  -7   3   3   -0.06    0.19
  -6   3   3    0.46    0.19
  -5   3   3    0.05    0.13
  -4   3   3    0.13    0.12
  -3   3   3    2.05    0.13
   2  -3  -3    2.74    0.12
  -2   3   3    2.68    0.12
   1  -3  -3   48.89    1.05
  -1   3   3   48.12    1.05
  -1   3   3   46.73    1.02
   0  -3  -3   14.66    0.34
   0  -3  -3   14.73    0.34
   0   3   3   15.08    0.34
  -1  -3  -3    6.83    0.18
  -1  -3  -3    6.53    0.17
  -2  -3  -3   11.56    0.28
   2   3   3   11.30    0.27
  -3  -3  -3    0.20    0.08
  -4  -3  -3    3.33    0.19
  -5  -3  -3    0.88    0.15
  -6  -3  -3    0.98    0.20
  -7  -3  -3    0.19    0.21
  -8  -3  -3    1.31    0.27
  -9  -3  -3    1.32    0.30
 -10  -3  -3    1.44    0.33
 -10   4   3    0.21    0.35
  -9   4   3    0.68    0.28
  -8   4   3    4.60    0.36
  -7   4   3    2.51    0.25
  -6   4   3    5.06    0.30
  -5   4   3   24.52    0.65
  -4   4   3   11.20    0.35
  -3   4   3    6.00    0.22
   2  -4  -3    0.24    0.07
  -2   4   3    0.40    0.08
  -2   4   3    0.41    0.07
   1  -4  -3    4.30    0.14
  -1   4   3    4.42    0.15
  -1   4   3    4.44    0.14
   0  -4  -3    8.31    0.20
   0  -4  -3    8.23    0.21
   0   4   3    8.27    0.21
  -1  -4  -3    8.32    0.21
  -2  -4  -3   30.26    0.68
  -3  -4  -3    0.53    0.09
  -4  -4  -3    5.62    0.22
  -5  -4  -3   15.32    0.45
  -6  -4  -3   10.46    0.40
  -7  -4  -3    6.39    0.38
  -8  -4  -3    1.43    0.27
  -9  -4  -3    0.68    0.28
 -10  -4  -3    0.23    0.33
 -10   5   3   -0.08    0.35
  -9   5   3    0.63    0.31
  -8   5   3    0.00    0.26
  -7   5   3    0.85    0.25
  -6   5   3    1.50    0.21
  -5   5   3    4.27    0.28
  -4   5   3    5.73    0.26
  -3   5   3   12.38    0.35
   2  -5  -3   54.57    1.20
  -2   5   3   53.54    1.20
  -2   5   3   52.42    1.15
   1  -5  -3  110.72    2.32
   1  -5  -3  110.73    2.39
  -1   5   3  109.98    2.32
  -1   5   3  109.63    2.39
   0  -5  -3  160.18    3.44
   0   5   3  159.31    3.35
  -1  -5  -3   40.38    0.91
  -1  -5  -3   41.66    0.92
  -2  -5  -3  147.92    3.19
  -3  -5  -3   43.91    0.99
  -4  -5  -3   22.15    0.55
  -5  -5  -3   13.39    0.41
  -6  -5  -3    2.54    0.23
  -7  -5  -3    0.10    0.22
  -8  -5  -3    0.43    0.27
  -9  -5  -3    0.20    0.29
 -10  -5  -3    0.74    0.37
 -10   6   3    0.74    0.38
  -9   6   3    0.32    0.33
  -8   6   3   -0.33    0.28
  -7   6   3   -0.19    0.21
  -6   6   3    0.00    0.20
  -5   6   3    2.64    0.21
  -4   6   3   -0.01    0.14
  -3   6   3    1.38    0.10
  -3   6   3    1.36    0.15
  -2   6   3    0.01    0.07
  -2   6   3    0.19    0.10
   1  -6  -3    0.23    0.08
  -1   6   3    0.21    0.06
  -1   6   3    0.24    0.09
   0  -6  -3    2.88    0.14
   0   6   3    2.84    0.12
  -1  -6  -3    4.02    0.16
  -1  -6  -3    4.17    0.17
  -2  -6  -3    2.41    0.15
  -3  -6  -3   16.87    0.43
  -4  -6  -3    0.50    0.14
  -5  -6  -3    2.05    0.19
  -6  -6  -3   16.38    0.52
  -7  -6  -3    0.04    0.23
  -8  -6  -3   -0.10    0.27
  -9  -6  -3    0.27    0.30
  -9   7   3    0.12    0.33
  -8   7   3    0.26    0.28
  -7   7   3   -0.05    0.24
  -6   7   3    1.58    0.24
  -5   7   3    4.64    0.32
  -4   7   3   13.50    0.43
  -4   7   3   13.80    0.36
  -3   7   3   11.73    0.37
  -3   7   3   11.61    0.30
  -2   7   3   72.92    1.62
  -2   7   3   72.14    1.54
  -1   7   3   15.62    0.41
  -1   7   3   15.40    0.36
  -1  -7  -3   28.83    0.68
  -2  -7  -3   38.19    0.88
  -3  -7  -3   29.75    0.71
  -4  -7  -3   11.94    0.37
  -5  -7  -3    2.67    0.21
  -6  -7  -3    2.88    0.24
  -7  -7  -3    2.08    0.27
  -8  -7  -3    2.90    0.32
  -9  -7  -3    0.52    0.32
  -9   8   3    0.22    0.34
  -8   8   3    0.22    0.27
  -7   8   3    5.13    0.37
  -6   8   3    2.35    0.28
  -5   8   3    0.89    0.22
  -5   8   3    0.90    0.13
  -4   8   3   11.90    0.42
  -4   8   3   12.14    0.32
  -3   8   3    0.81    0.10
  -3   8   3    0.74    0.16
  -2   8   3   13.33    0.39
  -2   8   3   12.62    0.32
  -1   8   3    0.49    0.08
  -1   8   3    0.60    0.12
  -1  -8  -3    1.91    0.15
  -2  -8  -3   10.52    0.33
  -3  -8  -3    4.53    0.24
  -4  -8  -3    5.59    0.28
  -5  -8  -3    1.27    0.20
  -6  -8  -3   25.79    0.72
  -7  -8  -3    4.00    0.32
  -8  -8  -3    0.71    0.30
  -9  -8  -3    1.61    0.36
  -8   9   3    0.20    0.30
  -7   9   3    0.08    0.27
  -6   9   3    0.66    0.15
  -6   9   3    0.56    0.25
  -5   9   3    3.02    0.27
  -5   9   3    3.10    0.21
  -4   9   3    0.86    0.11
  -4   9   3    0.58    0.20
  -3   9   3    0.65    0.10
  -3   9   3    0.73    0.17
  -2   9   3    1.67    0.18
  -2   9   3    1.80    0.11
  -1   9   3    1.24    0.15
  -1  -9  -3   13.46    0.40
  -2  -9  -3    2.17    0.18
  -3  -9  -3    1.22    0.16
  -4  -9  -3    1.68    0.20
  -5  -9  -3    0.10    0.20
  -6  -9  -3    1.22    0.25
  -7  -9  -3   -0.10    0.25
  -8  -9  -3   -0.11    0.30
  -9  -9  -3   -0.24    0.34
  -8  10   3    1.11    0.36
  -7  10   3    0.48    0.29
  -6  10   3    1.73    0.30
  -6  10   3    2.09    0.17
  -5  10   3    0.80    0.23
  -5  10   3    0.68    0.13
  -4  10   3    4.92    0.34
  -4  10   3    4.91    0.21
  -3  10   3    0.68    0.10
  -3  10   3    0.36    0.18
  -2  10   3    4.14    0.17
  -2  10   3    3.67    0.27
  -1  10   3    5.51    0.28
  -1 -10  -3    3.27    0.21
  -2 -10  -3    1.55    0.18
  -3 -10  -3    1.94    0.20
  -4 -10  -3    3.50    0.25
  -5 -10  -3    4.93    0.36
  -6 -10  -3    0.45    0.25
  -7 -10  -3    1.61    0.30
  -8 -10  -3    2.31    0.36
  -8  11   3    0.61    0.34
  -7  11   3    0.20    0.31
  -6  11   3    0.10    0.28
  -5  11   3    2.48    0.28
  -4  11   3    2.50    0.18
  -4  11   3    2.88    0.28
  -3  11   3    5.09    0.20
  -3  11   3    5.29    0.36
  -2  11   3    8.81    0.37
  -1  11   3    0.95    0.19
  -1 -11  -3    0.21    0.17
  -2 -11  -3   13.14    0.44
  -3 -11  -3    3.56    0.25
  -4 -11  -3    1.13    0.22
  -5 -11  -3    0.87    0.23
  -6 -11  -3    0.53    0.24
  -7 -11  -3    0.17    0.27
  -8 -11  -3    0.08    0.34
  -7  12   3    0.19    0.32
  -6  12   3   -0.01    0.29
  -5  12   3    0.05    0.26
  -4  12   3    0.19    0.24
  -3  12   3    1.10    0.24
  -2  12   3    0.03    0.20
   0 -12  -3    0.19    0.20
  -1 -12  -3    0.85    0.21
  -2 -12  -3    4.04    0.27
  -3 -12  -3   -0.10    0.21
  -4 -12  -3    0.09    0.21
  -5 -12  -3    0.05    0.23
  -6 -12  -3   -0.10    0.27
  -7 -12  -3    0.12    0.31
  -6  13   3    0.43    0.32
  -5  13   3    0.25    0.28
  -4  13   3    1.31    0.29
  -3  13   3    1.66    0.27
  -2  13   3    8.08    0.42
   0 -13  -3    7.99    0.41
  -1 -13  -3    1.82    0.24
  -2 -13  -3    4.13    0.30
  -3 -13  -3    2.57    0.26
  -4 -13  -3    3.97    0.31
  -5 -13  -3    0.77    0.27
  -6 -13  -3    0.51    0.30
  -5  14   3   -0.28    0.29
  -4  14   3    0.06    0.28
  -3  14   3    1.52    0.29
  -2  14   3    0.45    0.25
   0 -14  -3    0.26    0.24
  -1 -14  -3   -0.04    0.25
  -2 -14  -3   -0.02    0.25
  -3 -14  -3    0.42    0.25
  -4 -14  -3    1.53    0.29
  -5 -14  -3   -0.01    0.28
   1 -15  -3    0.82    0.28
   0 -15  -3    0.04    0.27
  -1 -15  -3   -0.08    0.28
  -2 -15  -3   -0.31    0.27
  -3 -15  -3    0.07    0.27
  -4 -15  -3    0.14    0.29
   1 -16  -3   -0.15    0.29
   0 -16  -3    0.53    0.31
  -1 -16  -3    0.25    0.30
  -2 -16  -3    0.38    0.30
  -2 -16   4   -0.58    0.32
  -1 -16   4   -0.28    0.32
   0 -16   4    0.34    0.31
   1 -16   4    0.11    0.31
   2 -16   4    0.07    0.28
  -4 -15   4   -0.25    0.32
  -3 -15   4    0.20    0.31
  -2 -15   4    0.99    0.30
  -1 -15   4    0.81    0.31
   0 -15   4    0.80    0.30
   1 -15   4    3.25    0.35
  -2  15  -4    1.53    0.34
   2 -15   4    1.28    0.29
  -3  15  -4    1.20    0.32
   3 -15   4    1.21    0.32
  -4  15  -4    0.68    0.36
  -5 -14   4   -0.07    0.31
  -4 -14   4    0.58    0.27
  -3 -14   4    0.59    0.29
  -2 -14   4   -0.06    0.27
  -1 -14   4    1.87    0.30
   0 -14   4    0.55    0.28
   1 -14   4   -0.01    0.26
  -2  14  -4    1.81    0.33
   2 -14   4    1.02    0.26
  -3  14  -4    0.37    0.31
  -4  14  -4   -0.46    0.31
  -5  14  -4   -0.25    0.33
  -6 -13   4   -0.15    0.28
  -5 -13   4   -0.07    0.28
  -4 -13   4    0.32    0.28
  -3 -13   4   -0.18    0.26
  -2 -13   4    0.24    0.25
  -1 -13   4    0.84    0.26
   0 -13   4    4.02    0.31
   1 -13   4    0.00    0.23
  -2  13  -4    1.70    0.30
   2 -13   4    1.64    0.27
  -3  13  -4   -0.17    0.27
  -4  13  -4    0.38    0.30
  -5  13  -4    0.20    0.32
  -6  13  -4   -0.55    0.34
  -7 -12   4   -0.27    0.33
  -6 -12   4    1.08    0.31
  -5 -12   4    0.61    0.27
  -4 -12   4    2.00    0.26
  -3 -12   4    1.66    0.27
  -2 -12   4    2.93    0.27
  -1 -12   4    0.52    0.21
   0 -12   4    6.56    0.39
  -1  12  -4    0.34    0.22
   1 -12   4   -0.04    0.23
  -2  12  -4    1.73    0.25
  -3  12  -4   -0.13    0.26
  -4  12  -4   -0.26    0.27
  -5  12  -4    0.94    0.32
  -6  12  -4    0.24    0.32
  -7  12  -4    1.42    0.39
  -7 -11   4    0.34    0.28
  -6 -11   4   -0.15    0.27
  -5 -11   4    0.29    0.23
  -4 -11   4    0.47    0.24
  -3 -11   4    0.09    0.21
  -2 -11   4    0.64    0.22
  -1 -11   4    1.12    0.20
   0 -11   4   29.06    0.77
  -1  11  -4    4.40    0.31
   1 -11   4    5.00    0.29
  -2  11  -4    3.03    0.28
  -3  11  -4    4.01    0.32
  -4  11  -4    4.81    0.34
  -5  11  -4    1.19    0.29
  -6  11  -4    0.46    0.32
  -7  11  -4    0.10    0.33
  -8 -10   4   -0.01    0.34
  -7 -10   4    0.45    0.27
  -6 -10   4    2.24    0.30
  -5 -10   4    1.28    0.26
  -4 -10   4    0.15    0.22
  -3 -10   4    1.56    0.22
  -2 -10   4    8.80    0.37
  -1 -10   4   11.14    0.41
   0 -10   4    0.92    0.19
  -1  10  -4    0.79    0.21
   1 -10   4    0.60    0.19
  -2  10  -4    0.11    0.20
  -3  10  -4   -0.05    0.22
  -4  10  -4    0.08    0.23
  -5  10  -4    0.81    0.27
  -6  10  -4    0.26    0.29
  -7  10  -4    0.10    0.32
  -8  10  -4    0.29    0.32
  -8  -9   4    0.78    0.30
  -7  -9   4    0.57    0.29
  -6  -9   4    0.28    0.25
  -5  -9   4    0.02    0.20
  -4  -9   4    3.46    0.26
  -3  -9   4    1.62    0.19
  -2  -9   4   10.53    0.38
  -1  -9   4   36.08    0.88
   0   9  -4    0.42    0.17
   0  -9   4    0.58    0.15
  -1   9  -4   23.22    0.64
   1  -9   4   24.54    0.63
  -2   9  -4   23.18    0.65
  -3   9  -4    6.05    0.35
  -4   9  -4   30.64    0.82
  -5   9  -4    0.10    0.24
  -6   9  -4    5.63    0.38
  -7   9  -4    0.91    0.32
  -8   9  -4    0.43    0.35
  -9  -8   4    0.17    0.33
  -8  -8   4    1.23    0.33
  -7  -8   4    0.49    0.25
  -6  -8   4    4.70    0.31
  -5  -8   4    1.58    0.23
  -4  -8   4    8.92    0.37
  -3  -8   4    2.20    0.20
  -2  -8   4   12.40    0.39
  -1  -8   4    3.33    0.21
   0   8  -4   17.64    0.51
   0  -8   4   18.02    0.38
   0  -8   4   17.48    0.47
  -1   8  -4    1.03    0.16
  -2   8  -4    1.97    0.18
  -3   8  -4    0.15    0.17
  -4   8  -4    4.61    0.29
  -5   8  -4    1.26    0.22
  -6   8  -4    0.72    0.26
  -7   8  -4    3.64    0.37
  -8   8  -4    0.62    0.35
  -9   8  -4   -0.24    0.36
  -9  -7   4    0.02    0.34
  -8  -7   4    1.53    0.32
  -7  -7   4    0.72    0.26
  -6  -7   4    1.29    0.22
  -5  -7   4    0.26    0.19
  -4  -7   4    0.56    0.17
  -3  -7   4    0.94    0.15
  -2  -7   4    9.76    0.31
  -1  -7   4    5.73    0.24
   0   7  -4    6.95    0.28
   0  -7   4    6.75    0.26
   0  -7   4    7.04    0.17
  -1   7  -4   11.07    0.36
  -2   7  -4    9.94    0.35
  -3   7  -4    8.21    0.33
  -3   7  -4    7.94    0.19
  -4   7  -4    4.48    0.30
  -4   7  -4    4.24    0.14
  -5   7  -4   19.09    0.57
  -6   7  -4    2.02    0.27
  -7   7  -4    0.12    0.27
  -8   7  -4   -0.14    0.29
  -9   7  -4   -0.16    0.33
  -9  -6   4    0.92    0.34
  -8  -6   4    2.41    0.32
  -7  -6   4    2.45    0.27
  -6  -6   4    4.24    0.29
  -5  -6   4   10.19    0.39
  -4  -6   4   16.58    0.48
  -3  -6   4   14.41    0.40
  -2  -6   4   25.26    0.62
  -1  -6   4    7.89    0.25
   0   6  -4   52.12    1.19
   0  -6   4   52.73    1.10
   0  -6   4   51.97    1.17
  -1   6  -4   36.25    0.86
  -2   6  -4    0.13    0.04
  -2   6  -4    0.11    0.13
  -3   6  -4    2.13    0.18
  -3   6  -4    2.35    0.09
  -4   6  -4    2.26    0.21
  -5   6  -4    0.70    0.18
  -6   6  -4    1.52    0.25
  -7   6  -4    0.62    0.27
  -8   6  -4    1.24    0.33
  -9   6  -4    1.16    0.35
 -10  -5   4    0.47    0.37
  -9  -5   4   -0.11    0.31
  -8  -5   4    0.24    0.25
  -7  -5   4    0.41    0.22
  -6  -5   4    4.94    0.35
  -5  -5   4    6.41    0.29
  -4  -5   4    1.21    0.16
  -3  -5   4    1.47    0.13
  -2  -5   4   72.03    1.59
  -1  -5   4   28.66    0.67
   0   5  -4   49.28    1.13
   0  -5   4   50.95    1.06
   0  -5   4   49.39    1.11
  -1   5  -4    2.68    0.16
   1  -5   4    2.64    0.09
  -2   5  -4   20.39    0.44
  -2   5  -4   19.69    0.50
  -3   5  -4    8.18    0.29
  -3   5  -4    8.35    0.21
  -4   5  -4   22.30    0.59
  -5   5  -4   20.99    0.60
  -6   5  -4    0.99    0.23
  -7   5  -4    0.14    0.25
  -8   5  -4    0.02    0.28
  -9   5  -4    0.83    0.34
 -10   5  -4    0.75    0.38
 -10  -4   4    0.01    0.35
  -9  -4   4   -0.01    0.27
  -8  -4   4    0.01    0.24
  -7  -4   4    0.09    0.23
  -6  -4   4    4.28    0.29
  -5  -4   4    4.35    0.25
  -4  -4   4    5.49    0.25
  -3  -4   4   35.96    0.84
  -2  -4   4    4.86    0.19
  -1  -4   4   14.86    0.37
   0   4  -4    0.49    0.08
   0  -4   4    0.83    0.05
   0  -4   4    0.50    0.07
  -1   4  -4   29.25    0.68
  -1   4  -4   29.44    0.62
   1  -4   4   28.77    0.62
  -2   4  -4   35.34    0.82
  -2   4  -4   35.23    0.76
  -3   4  -4   11.55    0.34
  -3   4  -4   11.64    0.28
  -4   4  -4    1.22    0.15
  -5   4  -4    3.81    0.24
  -6   4  -4    1.20    0.23
  -7   4  -4    0.36    0.25
  -8   4  -4    1.02    0.29
  -9   4  -4    0.57    0.33
 -10   4  -4    0.16    0.35
 -10  -3   4    1.02    0.35
  -9  -3   4    0.11    0.31
  -8  -3   4    0.81    0.28
  -7  -3   4    0.58    0.21
  -6  -3   4    0.20    0.19
  -5  -3   4    0.38    0.16
  -4  -3   4    6.82    0.26
  -3  -3   4   22.19    0.55
  -2  -3   4   10.44    0.28
   1   3  -4   62.73    1.38
  -1  -3   4   63.79    1.38
   0   3  -4  244.03    5.26
   0  -3   4  236.72    5.14
   0  -3   4  255.09    5.26
  -1   3  -4   26.16    0.56
  -1   3  -4   26.54    0.60
   1  -3   4   25.77    0.56
  -2   3  -4  160.99    3.46
  -2   3  -4  159.31    3.35
  -3   3  -4  171.87    3.72
  -4   3  -4   80.82    1.80
  -5   3  -4   28.31    0.73
  -6   3  -4   21.42    0.62
  -7   3  -4    7.47    0.37
  -8   3  -4    6.75    0.46
  -9   3  -4    0.12    0.27
 -10   3  -4    0.57    0.36
 -10  -2   4    0.49    0.33
  -9  -2   4    0.02    0.25
  -8  -2   4    1.13    0.28
  -7  -2   4    0.72    0.21
  -6  -2   4    2.61    0.24
  -5  -2   4   15.80    0.48
  -4  -2   4   22.56    0.58
  -3  -2   4   10.73    0.31
   2   2  -4   45.08    0.99
  -2  -2   4   44.07    0.99
   1   2  -4    4.34    0.14
  -1  -2   4    4.34    0.14
   0   2  -4   19.78    0.45
   0   2  -4   19.87    0.46
   0  -2   4   20.20    0.45
   0  -2   4   19.90    0.44
   0  -2   4   19.68    0.45
  -1   2  -4    0.91    0.07
  -1   2  -4    0.95    0.06
   1  -2   4    0.78    0.05
   1  -2   4    0.91    0.06
  -2   2  -4   -0.03    0.06
  -2   2  -4    0.06    0.05
  -3   2  -4    7.58    0.24
  -4   2  -4    0.71    0.12
  -5   2  -4    0.58    0.15
  -6   2  -4    0.32    0.18
  -7   2  -4    0.94    0.24
  -8   2  -4    1.35    0.27
  -9   2  -4    1.28    0.32
 -10   2  -4    1.26    0.36
 -10  -1   4    0.38    0.33
  -9  -1   4    0.54    0.29
  -8  -1   4    0.38    0.25
  -7  -1   4   -0.02    0.21
  -6  -1   4    8.26    0.35
  -5  -1   4   17.17    0.50
  -4  -1   4   -0.09    0.14
  -3  -1   4    1.04    0.10
   2   1  -4    1.86    0.11
  -2  -1   4    2.05    0.12
   1   1  -4    0.91    0.06
  -1  -1   4    0.95    0.06
   0   1  -4   63.64    1.36
   0   1  -4   62.65    1.36
   0   1  -4   63.04    1.33
   0  -1   4   63.32    1.36
   0  -1   4   63.04    1.36
   0  -1   4   61.94    1.33
  -1   1  -4   21.39    0.47
  -1   1  -4   21.73    0.49
   1  -1   4   22.28    0.48
   1  -1   4   21.11    0.47
  -2   1  -4   34.40    0.79
  -2   1  -4   35.92    0.77
   2  -1   4   35.84    0.79
  -3   1  -4    4.49    0.18
  -4   1  -4   27.03    0.66
  -5   1  -4    5.22    0.28
  -6   1  -4    3.80    0.26
  -7   1  -4    1.09    0.24
  -8   1  -4    0.60    0.27
  -9   1  -4    0.37    0.29
 -10   1  -4    0.97    0.33
 -10   0   4    0.29    0.34
  -9   0   4    1.09    0.30
  -8   0   4    0.96    0.27
  -7   0   4    6.22    0.35
  -6   0   4   11.26    0.42
  -5   0   4    3.36    0.22
  -4   0   4  596.04   12.78
  -3   0   4   26.65    0.64
   2   0  -4   88.54    1.93
  -2   0   4   88.12    1.93
   1   0  -4   48.36    1.04
  -1   0   4   47.23    1.01
  -1   0   4   46.81    1.04
   0   0  -4  152.63    3.18
   0   0  -4  149.64    3.11
   0   0  -4  147.98    3.20
   0   0   4  148.18    3.11
   0   0   4  144.97    3.18
  -1   0  -4   56.21    1.25
  -1   0  -4   59.61    1.23
   1   0   4   56.37    1.24
   1   0   4   59.96    1.23
  -2   0  -4    0.08    0.05
   2   0   4    0.17    0.04
  -3   0  -4    6.18    0.21
  -4   0  -4    8.29    0.28
  -5   0  -4    8.62    0.32
  -6   0  -4    5.15    0.32
  -7   0  -4    7.78    0.41
  -8   0  -4    1.66    0.28
  -9   0  -4    8.37    0.51
 -10   0  -4    1.00    0.34
 -10   1   4    0.52    0.32
  -9   1   4    0.49    0.29
  -8   1   4    0.43    0.25
  -7   1   4    0.32    0.23
  -6   1   4    8.61    0.35
  -5   1   4   17.45    0.50
  -4   1   4    0.49    0.13
   3  -1  -4    1.10    0.10
  -3   1   4    0.99    0.10
   2  -1  -4    1.89    0.11
  -2   1   4    2.07    0.11
   1  -1  -4    0.94    0.06
  -1   1   4    1.03    0.07
  -1   1   4    0.91    0.06
   0  -1  -4   64.61    1.34
   0  -1  -4   61.86    1.35
   0   1   4   62.68    1.34
  -1  -1  -4   21.70    0.48
  -1  -1  -4   21.47    0.47
   1   1   4   21.48    0.48
  -2  -1  -4   35.17    0.77
   2   1   4   33.63    0.75
  -3  -1  -4    4.81    0.18
  -4  -1  -4   30.19    0.73
  -5  -1  -4    6.69    0.29
  -6  -1  -4    3.72    0.24
  -7  -1  -4    1.04    0.22
  -8  -1  -4    0.68    0.25
  -9  -1  -4    0.65    0.29
 -10  -1  -4    0.39    0.31
 -10   2   4    0.11    0.31
  -9   2   4    0.25    0.26
  -8   2   4    1.10    0.27
  -7   2   4    0.95    0.23
  -6   2   4    2.40    0.23
  -5   2   4   14.49    0.44
  -4   2   4   21.44    0.55
   3  -2  -4   11.14    0.30
  -3   2   4   10.10    0.30
   2  -2  -4   45.49    1.01
  -2   2   4   45.25    1.01
   1  -2  -4    4.55    0.13
  -1   2   4    4.45    0.12
  -1   2   4    4.58    0.14
   0  -2  -4   20.11    0.44
   0   2   4   20.02    0.45
  -1  -2  -4    0.90    0.04
   1   2   4    0.76    0.06
  -2  -2  -4    0.07    0.05
   2   2   4    0.03    0.03
  -3  -2  -4    8.22    0.24
  -4  -2  -4    1.10    0.13
  -5  -2  -4    0.59    0.14
  -6  -2  -4    0.37    0.17
  -7  -2  -4    1.20    0.23
  -8  -2  -4    1.25    0.25
  -9  -2  -4    1.28    0.29
 -10  -2  -4    1.03    0.35
 -10   3   4    1.01    0.34
  -9   3   4    0.47    0.30
  -8   3   4    1.13    0.27
  -7   3   4    0.13    0.22
  -6   3   4    0.25    0.19
  -5   3   4    0.01    0.14
  -4   3   4    6.58    0.26
  -3   3   4   20.27    0.50
   2  -3  -4   10.17    0.27
  -2   3   4   10.11    0.26
  -2   3   4   10.44    0.27
   1  -3  -4   64.57    1.39
  -1   3   4   64.51    1.39
  -1   3   4   62.57    1.36
   0  -3  -4  244.03    5.28
   0   3   4  247.30    5.14
  -1  -3  -4   25.95    0.57
   1   3   4   25.46    0.57
  -2  -3  -4  155.13    3.33
  -3  -3  -4  176.33    3.80
  -4  -3  -4   86.94    1.92
  -5  -3  -4   31.62    0.78
  -6  -3  -4   24.82    0.67
  -7  -3  -4   10.16    0.44
  -8  -3  -4    7.87    0.46
  -9  -3  -4    0.52    0.27
 -10  -3  -4   -0.01    0.32
 -10   4   4    0.18    0.32
  -9   4   4    0.61    0.31
  -8   4   4   -0.02    0.22
  -7   4   4    0.16    0.22
  -6   4   4    3.77    0.26
  -5   4   4    3.84    0.24
  -4   4   4    5.69    0.25
  -3   4   4   35.08    0.82
   2  -4  -4    4.61    0.16
  -2   4   4    4.62    0.17
  -2   4   4    4.38    0.16
   1  -4  -4   16.08    0.38
  -1   4   4   15.51    0.37
  -1   4   4   15.95    0.37
   0  -4  -4    0.68    0.06
   0   4   4    0.64    0.07
  -1  -4  -4   28.46    0.63
   1   4   4   28.63    0.63
  -2  -4  -4   35.09    0.78
  -3  -4  -4   12.70    0.33
  -4  -4  -4    1.49    0.13
  -5  -4  -4    4.28    0.25
  -6  -4  -4    1.42    0.21
  -7  -4  -4    0.34    0.20
  -8  -4  -4    1.32    0.27
  -9  -4  -4    0.52    0.31
 -10  -4  -4    0.41    0.31
 -10   5   4    0.41    0.32
  -9   5   4   -0.16    0.30
  -8   5   4   -0.13    0.27
  -7   5   4   -0.06    0.22
  -6   5   4    4.45    0.29
  -5   5   4    6.35    0.31
  -4   5   4    0.88    0.14
  -3   5   4    1.95    0.12
  -3   5   4    1.58    0.13
   2  -5  -4   73.36    1.63
  -2   5   4   74.67    1.58
  -2   5   4   73.62    1.63
   1  -5  -4   28.77    0.66
  -1   5   4   28.85    0.64
  -1   5   4   28.75    0.66
   0  -5  -4   51.10    1.13
   0   5   4   51.29    1.10
  -1  -5  -4    2.83    0.12
  -1  -5  -4    2.99    0.13
  -2  -5  -4   21.24    0.50
  -3  -5  -4    8.31    0.26
  -4  -5  -4   23.69    0.59
  -5  -5  -4   22.34    0.59
  -6  -5  -4    0.64    0.18
  -7  -5  -4    0.70    0.23
  -8  -5  -4    0.16    0.25
  -9  -5  -4    1.05    0.31
 -10  -5  -4    0.17    0.33
  -9   6   4    0.98    0.33
  -8   6   4    2.08    0.32
  -7   6   4    2.41    0.29
  -6   6   4    3.23    0.25
  -5   6   4    9.52    0.37
  -4   6   4   15.54    0.46
  -3   6   4   14.49    0.41
  -3   6   4   14.39    0.37
  -2   6   4   24.79    0.60
  -2   6   4   24.78    0.56
   1  -6  -4    8.00    0.24
  -1   6   4    8.08    0.23
  -1   6   4    7.96    0.24
   0  -6  -4   52.67    1.17
   0   6   4   52.32    1.13
  -1  -6  -4   36.69    0.83
  -1  -6  -4   36.95    0.84
  -2  -6  -4    0.29    0.09
  -3  -6  -4    2.51    0.18
  -4  -6  -4    2.70    0.18
  -5  -6  -4    1.11    0.17
  -6  -6  -4    1.61    0.21
  -7  -6  -4    0.62    0.23
  -8  -6  -4    1.31    0.29
  -9  -6  -4    1.53    0.34
  -9   7   4   -0.14    0.32
  -8   7   4    1.26    0.32
  -7   7   4   -0.03    0.23
  -6   7   4    0.87    0.21
  -5   7   4   -0.13    0.18
  -4   7   4    0.27    0.16
  -4   7   4    0.36    0.11
  -3   7   4    0.83    0.15
  -3   7   4    0.79    0.11
  -2   7   4    9.72    0.31
  -2   7   4    9.73    0.27
  -1   7   4    5.30    0.18
  -1   7   4    5.12    0.21
   0  -7  -4    7.16    0.23
   0   7   4    6.80    0.21
  -1  -7  -4   11.22    0.31
  -1  -7  -4   11.01    0.31
  -2  -7  -4   10.02    0.29
  -2  -7  -4    9.85    0.29
  -3  -7  -4    8.13    0.28
  -4  -7  -4    5.07    0.25
  -5  -7  -4   21.62    0.60
  -6  -7  -4    2.33    0.23
  -7  -7  -4    0.41    0.24
  -8  -7  -4    0.59    0.29
  -9  -7  -4    0.08    0.32
  -9   8   4    0.33    0.34
  -8   8   4    1.10    0.31
  -7   8   4    0.37    0.27
  -6   8   4    4.92    0.34
  -5   8   4    1.53    0.22
  -5   8   4    0.91    0.14
  -4   8   4    8.53    0.35
  -4   8   4    8.64    0.28
  -3   8   4    2.32    0.19
  -3   8   4    2.39    0.14
  -2   8   4   12.63    0.38
  -2   8   4   12.37    0.32
  -1   8   4    3.69    0.21
  -1   8   4    3.50    0.17
  -1  -8  -4    1.16    0.13
  -2  -8  -4    2.42    0.16
  -3  -8  -4    0.07    0.13
  -4  -8  -4    5.02    0.27
  -5  -8  -4    1.61    0.20
  -6  -8  -4    0.79    0.21
  -7  -8  -4    4.10    0.31
  -8  -8  -4    1.01    0.30
  -9  -8  -4   -0.02    0.34
  -8   9   4    0.68    0.32
  -7   9   4   -0.12    0.26
  -7   9   4   -0.08    0.17
  -6   9   4   -0.08    0.15
  -6   9   4   -0.11    0.24
  -5   9   4    0.01    0.20
  -5   9   4    0.01    0.13
  -4   9   4    3.26    0.25
  -4   9   4    2.69    0.19
  -3   9   4    2.13    0.20
  -3   9   4    2.11    0.14
  -2   9   4    9.20    0.33
  -2   9   4    9.61    0.27
  -1   9   4   35.21    0.85
  -1   9   4   35.30    0.78
  -1  -9  -4   25.42    0.63
  -2  -9  -4   23.31    0.59
  -3  -9  -4    6.52    0.29
  -4  -9  -4   31.04    0.78
  -5  -9  -4    0.29    0.19
  -6  -9  -4    5.70    0.38
  -7  -9  -4    0.46    0.26
  -8  -9  -4    1.14    0.31
  -8  10   4    0.24    0.33
  -7  10   4    0.56    0.18
  -7  10   4    0.71    0.29
  -6  10   4    2.07    0.29
  -6  10   4    1.98    0.18
  -5  10   4    1.38    0.25
  -5  10   4    1.51    0.15
  -4  10   4    0.17    0.20
  -4  10   4   -0.01    0.12
  -3  10   4    1.49    0.13
  -3  10   4    1.49    0.21
  -2  10   4    8.40    0.35
  -2  10   4    8.62    0.26
  -1  10   4   10.94    0.38
  -1 -10  -4    0.61    0.16
  -2 -10  -4    0.29    0.16
  -3 -10  -4    0.36    0.16
  -4 -10  -4    0.25    0.18
  -5 -10  -4    1.13    0.22
  -6 -10  -4    1.10    0.24
  -7 -10  -4    0.04    0.27
  -8 -10  -4    0.57    0.33
  -7  11   4    0.21    0.29
  -6  11   4    0.11    0.27
  -5  11   4    0.19    0.14
  -5  11   4    0.58    0.25
  -4  11   4    0.82    0.23
  -4  11   4    0.76    0.13
  -3  11   4    0.35    0.11
  -3  11   4    0.12    0.20
  -2  11   4    0.95    0.19
  -2  11   4    0.95    0.11
  -1 -11  -4    4.55    0.29
  -2 -11  -4    3.04    0.23
  -3 -11  -4    3.66    0.24
  -4 -11  -4    5.06    0.34
  -5 -11  -4    1.86    0.25
  -6 -11  -4    0.66    0.26
  -7 -11  -4    0.32    0.29
  -7  12   4   -0.51    0.31
  -6  12   4    0.79    0.29
  -5  12   4    0.53    0.27
  -4  12   4    2.89    0.28
  -3  12   4    1.80    0.25
  -3  12   4    1.95    0.14
  -2  12   4    3.16    0.26
   0 -12  -4    6.55    0.35
  -1 -12  -4    0.16    0.20
  -2 -12  -4    1.91    0.23
  -3 -12  -4    0.05    0.20
  -4 -12  -4    0.32    0.22
  -5 -12  -4    0.55    0.25
  -6 -12  -4   -0.17    0.25
  -7 -12  -4    1.47    0.33
  -5  13   4   -0.17    0.28
  -4  13   4    0.16    0.26
  -3  13   4    0.44    0.24
  -2  13   4    0.29    0.22
   0 -13  -4    4.21    0.29
  -1 -13  -4    0.19    0.22
  -2 -13  -4    1.49    0.24
  -3 -13  -4    0.09    0.22
  -4 -13  -4    0.19    0.24
  -5 -13  -4    0.29    0.26
  -6 -13  -4    0.16    0.29
   0 -14  -4    0.52    0.25
  -1 -14  -4    0.06    0.24
  -2 -14  -4    1.86    0.28
  -3 -14  -4   -0.02    0.24
  -4 -14  -4   -0.05    0.26
  -5 -14  -4    0.15    0.28
   1 -15  -4    1.17    0.28
   0 -15  -4    0.98    0.28
  -1 -15  -4    3.41    0.33
  -2 -15  -4    1.67    0.30
  -3 -15  -4    1.07    0.29
  -4 -15  -4    0.79    0.30
   1 -16  -4   -0.10    0.29
   0 -16  -4    0.08    0.28
  -1 -16  -4    0.20    0.30
  -2 -16  -4    0.00    0.30
  -1 -16   5    1.00    0.33
   0 -16   5    0.19    0.32
   1 -16   5    0.10    0.31
  -3 -15   5   -0.04    0.31
  -2 -15   5    0.18    0.29
  -1 -15   5    0.10    0.30
   0 -15   5    0.76    0.30
   1 -15   5   -0.04    0.30
  -2  15  -5    0.35    0.33
   2 -15   5   -0.19    0.26
  -3  15  -5    0.06    0.33
   3 -15   5   -0.45    0.30
  -5 -14   5    0.61    0.34
  -4 -14   5    0.87    0.32
  -3 -14   5   -0.37    0.28
  -2 -14   5    1.39    0.30
  -1 -14   5    0.57    0.28
   0 -14   5    1.35    0.29
   1 -14   5    0.40    0.28
  -2  14  -5    1.71    0.33
   2 -14   5    2.42    0.32
  -3  14  -5    0.16    0.31
   3 -14   5    0.13    0.27
  -4  14  -5    0.81    0.30
  -5  14  -5    0.06    0.35
  -6 -13   5   -0.44    0.27
  -5 -13   5   -0.37    0.29
  -4 -13   5    0.33    0.25
  -3 -13   5    0.09    0.27
  -2 -13   5    0.22    0.24
  -1 -13   5    0.07    0.24
   0 -13   5    3.71    0.29
   1 -13   5    0.42    0.25
  -2  13  -5    4.56    0.37
   2 -13   5    4.98    0.34
  -3  13  -5    0.64    0.27
  -4  13  -5    0.88    0.31
  -5  13  -5    1.40    0.32
  -6  13  -5    0.15    0.36
  -6 -12   5   -0.32    0.30
  -5 -12   5   -0.07    0.28
  -4 -12   5    0.41    0.24
  -3 -12   5    0.50    0.24
  -2 -12   5    0.25    0.23
  -1 -12   5    0.32    0.21
   0 -12   5    0.03    0.20
  -1  12  -5    0.12    0.24
   1 -12   5   -0.17    0.22
  -2  12  -5    1.01    0.28
   2 -12   5    1.13    0.24
  -3  12  -5   -0.28    0.26
  -4  12  -5    0.10    0.28
  -5  12  -5    0.79    0.32
  -6  12  -5   -0.13    0.32
  -7 -11   5   -0.12    0.31
  -6 -11   5   -0.01    0.25
  -5 -11   5    0.75    0.28
  -4 -11   5    1.15    0.26
  -3 -11   5    1.70    0.25
  -2 -11   5    0.17    0.21
  -1 -11   5    3.52    0.26
   0 -11   5    0.27    0.20
  -1  11  -5    1.35    0.24
   1 -11   5    1.54    0.23
  -2  11  -5    4.46    0.32
   2 -11   5    4.52    0.30
  -3  11  -5    3.77    0.32
  -4  11  -5    1.80    0.27
  -5  11  -5    2.83    0.34
  -6  11  -5    4.92    0.41
  -7  11  -5    0.58    0.36
  -8 -10   5    0.02    0.32
  -7 -10   5    2.04    0.33
  -6 -10   5    1.23    0.28
  -5 -10   5    3.68    0.30
  -4 -10   5    9.65    0.44
  -3 -10   5    2.13    0.24
  -2 -10   5   27.25    0.72
  -1 -10   5    0.98    0.18
  -1 -10   5    1.40    0.09
   0 -10   5   22.91    0.63
  -1  10  -5    8.84    0.41
   1 -10   5    8.62    0.34
  -2  10  -5    7.25    0.38
  -3  10  -5    1.48    0.23
  -4  10  -5    1.81    0.25
  -5  10  -5    0.06    0.25
  -6  10  -5    0.74    0.30
  -7  10  -5   -0.06    0.29
  -8  10  -5   -0.12    0.36
  -8  -9   5    0.15    0.33
  -7  -9   5   -0.05    0.28
  -6  -9   5   -0.09    0.25
  -5  -9   5    0.04    0.22
  -4  -9   5    0.63    0.21
  -3  -9   5    0.99    0.19
  -2  -9   5    1.73    0.18
  -1  -9   5    5.30    0.29
   0  -9   5    0.06    0.04
   0  -9   5    0.32    0.16
  -1   9  -5    0.41    0.18
   1  -9   5    0.25    0.16
  -2   9  -5    0.10    0.17
  -3   9  -5    2.01    0.22
  -4   9  -5    4.56    0.31
  -5   9  -5    0.06    0.25
  -6   9  -5    0.97    0.30
  -7   9  -5    0.65    0.32
  -8   9  -5    0.04    0.33
  -9  -8   5    0.10    0.34
  -8  -8   5    0.02    0.30
  -7  -8   5    0.13    0.27
  -6  -8   5    0.86    0.23
  -5  -8   5    1.69    0.22
  -4  -8   5    8.72    0.38
  -3  -8   5    3.50    0.23
  -2  -8   5   16.26    0.47
  -1  -8   5   19.41    0.52
   0   8  -5   23.31    0.62
   0  -8   5   23.24    0.60
   0  -8   5   23.24    0.50
  -1   8  -5   12.29    0.39
   1  -8   5   12.30    0.38
  -2   8  -5    2.91    0.22
  -3   8  -5    3.59    0.24
  -4   8  -5    0.39    0.21
  -5   8  -5    0.67    0.23
  -6   8  -5    1.10    0.27
  -7   8  -5   -0.14    0.28
  -8   8  -5    0.00    0.32
  -9   8  -5    0.44    0.39
  -9  -7   5    0.76    0.35
  -8  -7   5    0.44    0.31
  -7  -7   5    0.12    0.24
  -6  -7   5    1.59    0.24
  -5  -7   5    0.29    0.20
  -4  -7   5    1.62    0.18
  -3  -7   5    0.42    0.14
  -2  -7   5    0.21    0.13
  -1  -7   5    2.15    0.15
   0   7  -5   16.26    0.46
   0  -7   5   16.26    0.44
   0  -7   5   16.14    0.36
  -1   7  -5   29.08    0.73
   1  -7   5   29.52    0.71
  -2   7  -5   13.67    0.41
  -3   7  -5    2.95    0.21
  -3   7  -5    2.77    0.10
  -4   7  -5   85.42    1.94
  -5   7  -5   16.62    0.55
  -6   7  -5    2.76    0.30
  -7   7  -5    4.53    0.36
  -8   7  -5    1.26    0.32
  -9   7  -5    0.75    0.38
  -9  -6   5    0.26    0.30
  -8  -6   5    0.18    0.29
  -7  -6   5    0.13    0.24
  -6  -6   5    1.44    0.24
  -5  -6   5    0.16    0.18
  -4  -6   5    2.29    0.20
  -3  -6   5    0.20    0.13
  -2  -6   5    3.83    0.21
  -1  -6   5    0.19    0.11
   0   6  -5    6.45    0.25
   0  -6   5    6.17    0.17
   0  -6   5    6.20    0.23
  -1   6  -5    0.72    0.13
   1  -6   5    1.01    0.06
   1  -6   5    1.15    0.12
  -2   6  -5    0.27    0.13
  -2   6  -5    0.24    0.05
  -3   6  -5    6.52    0.29
  -3   6  -5    6.69    0.18
  -4   6  -5    1.00    0.19
  -5   6  -5    0.16    0.17
  -6   6  -5    3.44    0.29
  -7   6  -5    0.01    0.22
  -8   6  -5   -0.20    0.29
  -9   6  -5   -0.33    0.33
  -9  -5   5    0.58    0.33
  -8  -5   5    0.72    0.30
  -7  -5   5    5.20    0.35
  -6  -5   5    1.73    0.24
  -5  -5   5    0.19    0.17
  -4  -5   5    0.03    0.15
  -3  -5   5    0.40    0.13
  -2  -5   5    0.11    0.09
  -1  -5   5    2.19    0.14
   0   5  -5   49.23    1.13
   0  -5   5   50.35    1.12
   0  -5   5   50.02    1.06
  -1   5  -5    0.45    0.10
   1  -5   5    0.48    0.10
   1  -5   5    0.61    0.06
  -2   5  -5   23.79    0.59
  -2   5  -5   23.66    0.52
  -3   5  -5   33.07    0.80
  -4   5  -5    3.88    0.23
  -5   5  -5   15.28    0.49
  -6   5  -5    8.85    0.42
  -7   5  -5    1.45    0.27
  -8   5  -5    1.45    0.30
  -9   5  -5    0.33    0.33
 -10  -4   5    0.54    0.35
  -9  -4   5    0.16    0.28
  -8  -4   5    1.30    0.30
  -7  -4   5    1.16    0.24
  -6  -4   5    2.89    0.24
  -5  -4   5    7.80    0.34
  -4  -4   5   20.21    0.54
  -3  -4   5   79.39    1.76
  -2  -4   5   47.55    1.07
  -1  -4   5   46.01    1.03
   0   4  -5  150.61    3.26
   0  -4   5  153.77    3.24
   0  -4   5  146.54    3.15
  -1   4  -5   58.12    1.21
  -1   4  -5   57.60    1.27
   1  -4   5   56.72    1.21
   1  -4   5   55.62    1.26
  -2   4  -5   42.21    0.97
  -2   4  -5   42.78    0.91
  -3   4  -5    9.58    0.30
  -4   4  -5   11.53    0.37
  -5   4  -5    0.45    0.17
  -6   4  -5    1.96    0.23
  -7   4  -5    0.62    0.24
  -8   4  -5    4.19    0.36
  -9   4  -5    0.67    0.33
 -10   4  -5    1.30    0.36
 -10  -3   5    0.59    0.34
  -9  -3   5    0.10    0.31
  -8  -3   5   -0.08    0.26
  -7  -3   5    0.29    0.23
  -6  -3   5    0.82    0.20
  -5  -3   5    0.37    0.15
  -4  -3   5    4.03    0.21
  -3  -3   5    1.87    0.14
  -2  -3   5    0.59    0.09
   1   3  -5    0.51    0.07
  -1  -3   5    0.47    0.07
   0   3  -5   -0.10    0.06
   0  -3   5    0.08    0.06
   0  -3   5    0.04    0.05
  -1   3  -5    0.45    0.06
  -1   3  -5    0.39    0.08
   1  -3   5    0.44    0.06
   1  -3   5    0.45    0.07
  -2   3  -5    1.62    0.10
  -2   3  -5    1.61    0.11
  -3   3  -5    0.85    0.11
  -4   3  -5    3.09    0.21
  -5   3  -5    0.09    0.15
  -6   3  -5    1.32    0.22
  -7   3  -5    0.71    0.21
  -8   3  -5    0.46    0.25
  -9   3  -5    0.45    0.32
 -10   3  -5    0.41    0.36
 -10  -2   5   -0.02    0.29
  -9  -2   5    0.27    0.26
  -8  -2   5    0.92    0.28
  -7  -2   5    1.30    0.25
  -6  -2   5    7.54    0.37
  -5  -2   5    2.54    0.21
  -4  -2   5   38.74    0.92
  -3  -2   5   33.82    0.79
   2   2  -5   86.83    1.91
  -2  -2   5   88.21    1.91
   1   2  -5   33.20    0.76
  -1  -2   5   34.66    0.77
  -1  -2   5   34.91    0.75
   0   2  -5   85.71    1.87
   0   2  -5   87.72    1.88
   0  -2   5   85.29    1.83
   0  -2   5   87.30    1.87
  -1   2  -5   50.17    1.12
  -1   2  -5   51.77    1.08
   1  -2   5   50.29    1.08
   1  -2   5   50.96    1.11
  -2   2  -5  198.00    4.26
  -3   2  -5    0.60    0.10
  -4   2  -5    4.14    0.21
  -5   2  -5    1.36    0.18
  -6   2  -5    0.90    0.19
  -7   2  -5    3.67    0.30
  -8   2  -5    1.03    0.28
  -9   2  -5    0.73    0.30
 -10   2  -5    0.37    0.34
 -10  -1   5    0.26    0.30
  -9  -1   5    0.13    0.29
  -8  -1   5    1.58    0.28
  -7  -1   5    1.25    0.22
  -6  -1   5    5.87    0.35
  -5  -1   5    0.50    0.16
  -4  -1   5    0.14    0.11
  -3  -1   5   -0.13    0.09
   2   1  -5    0.10    0.06
  -2  -1   5    0.10    0.07
   1   1  -5   26.69    0.60
  -1  -1   5   26.87    0.59
  -1  -1   5   26.64    0.60
  -1  -1   5   26.95    0.60
   0   1  -5   33.63    0.74
   0   1  -5   33.47    0.74
   0  -1   5   33.50    0.73
   0  -1   5   33.73    0.73
   0  -1   5   33.36    0.73
  -1   1  -5   94.53    1.97
   1  -1   5   95.80    1.97
   1  -1   5   81.97    1.96
   1  -1   5   93.42    1.93
  -2   1  -5   10.04    0.26
  -3   1  -5   33.82    0.78
  -4   1  -5   41.89    0.97
  -5   1  -5   18.99    0.53
  -6   1  -5   30.50    0.80
  -7   1  -5    6.71    0.39
  -8   1  -5    9.31    0.48
  -9   1  -5    3.49    0.36
 -10   1  -5    0.62    0.33
 -10   0   5    0.44    0.34
  -9   0   5    0.02    0.29
  -8   0   5    0.56    0.27
  -7   0   5    0.11    0.21
  -6   0   5    0.32    0.18
  -5   0   5    0.03    0.15
  -4   0   5    0.26    0.13
   3   0  -5   -0.19    0.08
  -3   0   5    0.03    0.09
   2   0  -5   -0.03    0.06
  -2   0   5   -0.01    0.06
  -1   0   5   -0.01    0.06
   0   0  -5    0.06    0.03
   0   0   5   -0.05    0.05
  -1   0  -5    0.03    0.03
   1   0   5    0.06    0.06
  -2   0  -5   -0.05    0.05
   2   0   5   -0.06    0.04
  -3   0  -5   -0.12    0.08
  -4   0  -5    0.01    0.11
  -5   0  -5    0.20    0.15
  -6   0  -5   -0.09    0.18
  -7   0  -5    0.04    0.21
  -8   0  -5    0.20    0.25
  -9   0  -5    0.51    0.28
 -10   0  -5    0.06    0.33
 -10   1   5    0.84    0.32
  -9   1   5    0.25    0.28
  -8   1   5    1.00    0.26
  -7   1   5    1.43    0.25
  -6   1   5    6.28    0.35
  -5   1   5    0.42    0.15
  -4   1   5    0.06    0.12
   3  -1  -5   -0.17    0.08
  -3   1   5   -0.05    0.08
   2  -1  -5    0.09    0.07
  -2   1   5   -0.06    0.06
   1  -1  -5   25.65    0.57
  -1   1   5   23.31    0.56
  -1   1   5   27.10    0.57
   0  -1  -5   33.14    0.73
   0   1   5   33.88    0.73
  -1  -1  -5   84.77    1.91
   1   1   5   94.12    1.89
  -2  -1  -5   10.08    0.26
   2   1   5   10.16    0.22
  -3  -1  -5   33.52    0.77
  -4  -1  -5   43.90    1.02
  -5  -1  -5   19.85    0.53
  -6  -1  -5   32.44    0.83
  -7  -1  -5    6.47    0.36
  -8  -1  -5   10.21    0.49
  -9  -1  -5    3.97    0.37
 -10  -1  -5    0.65    0.31
 -10   2   5    0.04    0.32
  -9   2   5    0.36    0.29
  -8   2   5    1.06    0.28
  -7   2   5    1.08    0.23
  -6   2   5    6.28    0.31
  -5   2   5    2.44    0.20
  -4   2   5   35.62    0.84
   3  -2  -5   34.80    0.80
  -3   2   5   33.52    0.79
   2  -2  -5   88.67    1.91
  -2   2   5   86.77    1.86
  -2   2   5   86.45    1.90
   1  -2  -5   33.15    0.74
  -1   2   5   33.75    0.73
   0  -2  -5   87.07    1.87
   0   2   5   87.62    1.85
  -1  -2  -5   49.92    1.07
   1   2   5   50.34    1.08
  -2  -2  -5  185.99    3.99
  -3  -2  -5    0.53    0.09
  -4  -2  -5    4.49    0.21
  -5  -2  -5    1.68    0.17
  -6  -2  -5    1.13    0.20
  -7  -2  -5    3.70    0.27
  -8  -2  -5    1.83    0.26
  -9  -2  -5    0.48    0.30
 -10  -2  -5    0.13    0.31
 -10   3   5    0.09    0.33
  -9   3   5    0.38    0.30
  -8   3   5    0.38    0.25
  -7   3   5    0.18    0.22
  -6   3   5    0.88    0.20
  -5   3   5    0.03    0.15
  -4   3   5    3.68    0.22
   3  -3  -5    1.87    0.13
  -3   3   5    1.44    0.12
   2  -3  -5    0.36    0.07
  -2   3   5    0.41    0.08
  -2   3   5    0.53    0.07
   1  -3  -5    0.54    0.06
  -1   3   5    0.47    0.07
  -1   3   5    0.55    0.05
   0  -3  -5    0.00    0.04
   0   3   5   -0.07    0.07
  -1  -3  -5    0.44    0.04
   1   3   5    0.39    0.08
  -2  -3  -5    1.80    0.09
  -3  -3  -5    0.84    0.09
  -4  -3  -5    3.41    0.19
  -5  -3  -5    0.21    0.14
  -6  -3  -5    1.99    0.21
  -7  -3  -5    0.58    0.22
  -8  -3  -5    0.66    0.25
  -9  -3  -5    1.00    0.30
 -10  -3  -5    0.67    0.32
 -10   4   5    0.16    0.33
  -9   4   5    0.46    0.31
  -8   4   5    0.80    0.25
  -7   4   5    1.30    0.24
  -6   4   5    2.51    0.22
  -5   4   5    6.61    0.31
  -4   4   5   19.18    0.51
  -3   4   5   78.90    1.67
  -3   4   5   76.82    1.72
   2  -4  -5   48.21    1.08
  -2   4   5   48.92    1.07
  -2   4   5   47.62    1.05
   1  -4  -5   45.42    1.00
  -1   4   5   44.72    0.98
  -1   4   5   45.78    1.00
   0  -4  -5  151.75    3.23
   0   4   5  149.49    3.17
  -1  -4  -5   57.99    1.24
  -1  -4  -5   56.63    1.23
   1   4   5   56.20    1.23
  -2  -4  -5   43.03    0.95
  -3  -4  -5   10.63    0.29
  -4  -4  -5   12.49    0.36
  -5  -4  -5    0.58    0.15
  -6  -4  -5    2.43    0.22
  -7  -4  -5    0.79    0.23
  -8  -4  -5    6.95    0.44
  -9  -4  -5    0.17    0.28
 -10  -4  -5    0.86    0.33
  -9   5   5    0.19    0.31
  -8   5   5    0.82    0.28
  -7   5   5    4.54    0.33
  -6   5   5    1.47    0.21
  -5   5   5    0.13    0.16
  -4   5   5   -0.09    0.12
  -3   5   5    0.32    0.11
  -3   5   5    0.35    0.11
   2  -5  -5    0.26    0.08
  -2   5   5    0.41    0.09
  -2   5   5    0.31    0.09
   1  -5  -5    1.96    0.12
  -1   5   5    2.05    0.13
  -1   5   5    2.00    0.12
   0  -5  -5   51.13    1.13
   0   5   5   51.60    1.11
  -1  -5  -5    0.62    0.07
  -1  -5  -5    0.60    0.07
   1   5   5    0.51    0.09
  -2  -5  -5   24.00    0.55
  -3  -5  -5   33.86    0.78
  -4  -5  -5    4.20    0.21
  -5  -5  -5   18.28    0.51
  -6  -5  -5   10.69    0.42
  -7  -5  -5    2.13    0.26
  -8  -5  -5    2.76    0.31
  -9  -5  -5    0.32    0.31
  -9   6   5    0.51    0.31
  -8   6   5    0.01    0.28
  -7   6   5    0.06    0.22
  -6   6   5    1.26    0.23
  -5   6   5   -0.11    0.16
  -4   6   5    2.15    0.19
  -4   6   5    2.34    0.16
  -3   6   5    0.17    0.12
  -3   6   5    0.28    0.11
   2  -6  -5    4.26    0.19
  -2   6   5    4.20    0.19
  -2   6   5    4.17    0.19
   1  -6  -5    0.18    0.08
  -1   6   5    0.20    0.09
  -1   6   5    0.23    0.08
   0  -6  -5    6.29    0.20
   0   6   5    6.41    0.21
  -1  -6  -5    0.97    0.09
  -1  -6  -5    1.22    0.10
  -2  -6  -5    0.02    0.09
  -3  -6  -5    7.18    0.25
  -4  -6  -5    1.16    0.15
  -5  -6  -5    0.52    0.16
  -6  -6  -5    4.22    0.31
  -7  -6  -5    0.26    0.22
  -8  -6  -5    0.37    0.27
  -9  -6  -5    0.07    0.30
  -9   7   5    0.76    0.32
  -8   7   5    0.52    0.29
  -7   7   5   -0.29    0.23
  -6   7   5    1.26    0.24
  -5   7   5    0.31    0.19
  -5   7   5    0.17    0.14
  -4   7   5    1.66    0.15
  -4   7   5    1.62    0.18
  -3   7   5    0.82    0.14
  -3   7   5    0.55    0.11
  -2   7   5    0.31    0.11
  -2   7   5    0.27    0.10
   1  -7  -5    2.37    0.16
  -1   7   5    2.35    0.16
  -1   7   5    2.24    0.16
   0  -7  -5   15.85    0.41
   0   7   5   16.03    0.40
  -1  -7  -5   29.97    0.69
  -1  -7  -5   29.17    0.69
  -2  -7  -5   14.37    0.38
  -2  -7  -5   14.34    0.38
  -3  -7  -5    3.06    0.20
  -4  -7  -5   99.46    2.20
  -5  -7  -5   18.88    0.55
  -6  -7  -5    3.36    0.26
  -7  -7  -5    6.85    0.41
  -8  -7  -5    2.24    0.32
  -9  -7  -5    0.71    0.33
  -9   8   5   -0.04    0.34
  -8   8   5   -0.10    0.27
  -7   8   5    0.21    0.25
  -6   8   5    0.70    0.23
  -6   8   5    0.78    0.17
  -5   8   5    2.21    0.23
  -5   8   5    2.09    0.17
  -4   8   5    8.79    0.35
  -4   8   5    8.30    0.29
  -3   8   5    3.43    0.20
  -3   8   5    3.52    0.25
  -2   8   5   16.46    0.41
  -2   8   5   16.42    0.45
  -1   8   5   19.40    0.50
  -1   8   5   19.13    0.47
   0   8   5   23.03    0.54
  -1  -8  -5   12.68    0.36
  -1  -8  -5   12.57    0.36
  -2  -8  -5    2.99    0.21
  -3  -8  -5    3.73    0.22
  -4  -8  -5    0.61    0.16
  -5  -8  -5    0.60    0.18
  -6  -8  -5    1.62    0.23
  -7  -8  -5    0.03    0.25
  -8  -8  -5    0.09    0.28
  -9  -8  -5    0.21    0.33
  -8   9   5   -0.16    0.19
  -8   9   5   -0.10    0.30
  -7   9   5   -0.25    0.26
  -7   9   5   -0.10    0.18
  -6   9   5    0.01    0.16
  -6   9   5    0.08    0.24
  -5   9   5   -0.22    0.14
  -5   9   5    0.06    0.21
  -4   9   5    0.39    0.19
  -4   9   5    0.73    0.14
  -3   9   5    0.81    0.13
  -3   9   5    0.91    0.17
  -2   9   5    2.66    0.18
  -2   9   5    2.51    0.19
  -1   9   5    4.83    0.21
  -1   9   5    5.00    0.24
  -1  -9  -5    0.23    0.13
  -2  -9  -5    0.07    0.14
  -3  -9  -5    2.10    0.18
  -4  -9  -5    4.21    0.29
  -5  -9  -5   -0.02    0.19
  -6  -9  -5    1.54    0.25
  -7  -9  -5    0.34    0.26
  -8  -9  -5   -0.24    0.29
  -8  10   5    0.41    0.32
  -7  10   5    1.70    0.21
  -7  10   5    1.92    0.32
  -6  10   5    1.58    0.19
  -6  10   5    1.79    0.29
  -5  10   5    3.54    0.20
  -5  10   5    3.96    0.30
  -4  10   5    9.66    0.40
  -4  10   5    8.82    0.31
  -3  10   5    2.15    0.15
  -3  10   5    2.08    0.21
  -2  10   5   27.13    0.63
  -2  10   5   26.93    0.70
  -1  10   5    1.11    0.13
  -1 -10  -5    8.40    0.34
  -2 -10  -5    7.54    0.31
  -3 -10  -5    1.72    0.19
  -4 -10  -5    1.94    0.21
  -5 -10  -5    0.00    0.21
  -6 -10  -5    1.08    0.25
  -7 -10  -5   -0.19    0.27
  -8 -10  -5    0.32    0.31
  -6  11   5   -0.01    0.27
  -5  11   5    1.05    0.16
  -5  11   5    0.65    0.25
  -4  11   5    0.91    0.15
  -4  11   5    1.36    0.24
  -3  11   5    1.76    0.15
  -3  11   5    1.57    0.23
  -2  11   5    0.32    0.12
  -2  11   5   -0.03    0.18
  -1 -11  -5    1.16    0.19
  -2 -11  -5    4.98    0.32
  -3 -11  -5    3.50    0.24
  -4 -11  -5    2.46    0.24
  -5 -11  -5    2.53    0.28
  -6 -11  -5    4.43    0.33
  -7 -11  -5    0.51    0.29
  -4  12   5    0.30    0.24
  -3  12   5    0.37    0.13
  -3  12   5    0.37    0.21
  -2  12   5    0.23    0.19
   0 -12  -5    0.17    0.20
  -1 -12  -5    0.24    0.20
  -2 -12  -5    1.62    0.22
  -3 -12  -5    0.10    0.20
  -4 -12  -5    0.17    0.22
  -5 -12  -5    0.86    0.26
  -6 -12  -5   -0.06    0.25
   0 -13  -5    4.82    0.30
  -1 -13  -5    0.35    0.22
  -2 -13  -5    4.02    0.29
  -3 -13  -5    0.93    0.23
  -4 -13  -5    1.00    0.26
  -5 -13  -5    1.87    0.29
  -6 -13  -5    0.17    0.28
   0 -14  -5    1.07    0.26
  -1 -14  -5    0.76    0.26
  -2 -14  -5    2.10    0.28
  -3 -14  -5    0.12    0.25
  -4 -14  -5    0.84    0.27
  -5 -14  -5    0.25    0.28
   1 -15  -5    0.12    0.27
   0 -15  -5    0.90    0.28
  -1 -15  -5    0.03    0.27
  -2 -15  -5    0.22    0.27
  -3 -15  -5    0.30    0.27
   1 -16  -5    1.02    0.31
   0 -16  -5   -0.04    0.30
  -1 -16  -5   -0.08    0.29
  -3 -15   6    0.47    0.33
  -2 -15   6   -0.08    0.30
  -1 -15   6    0.28    0.30
   0 -15   6    0.28    0.30
   1 -15   6    0.36    0.30
   2 -15   6   -0.24    0.30
  -3  15  -6   -0.06    0.34
   3 -15   6   -0.44    0.29
  -4 -14   6    0.39    0.31
  -3 -14   6    1.51    0.31
  -2 -14   6    0.22    0.27
  -1 -14   6    1.80    0.31
   0 -14   6    0.30    0.28
   1 -14   6    0.85    0.28
  -2  14  -6    1.10    0.33
   2 -14   6    1.07    0.28
  -3  14  -6    0.11    0.32
   3 -14   6    0.07    0.26
  -4  14  -6    2.11    0.36
  -5 -13   6    0.12    0.29
  -4 -13   6    0.82    0.27
  -3 -13   6    0.94    0.28
  -2 -13   6    1.11    0.28
  -1 -13   6    0.13    0.26
   0 -13   6    0.05    0.25
   1 -13   6    0.20    0.23
  -2  13  -6   -0.07    0.28
   2 -13   6   -0.18    0.26
  -3  13  -6    0.15    0.26
   3 -13   6    0.87    0.26
  -4  13  -6   -0.01    0.27
  -5  13  -6    0.84    0.34
  -6 -12   6   -0.18    0.27
  -5 -12   6    0.27    0.29
  -4 -12   6    1.04    0.25
  -3 -12   6    0.41    0.26
  -2 -12   6   13.19    0.51
  -1 -12   6    5.72    0.40
   0 -12   6    6.50    0.40
  -1  12  -6    3.65    0.32
   1 -12   6    4.86    0.31
  -2  12  -6    8.02    0.48
   2 -12   6    7.88    0.42
  -3  12  -6    2.80    0.33
  -4  12  -6    0.80    0.29
  -5  12  -6    0.55    0.32
  -6  12  -6    0.95    0.34
  -7 -11   6   -0.07    0.31
  -6 -11   6    0.81    0.31
  -5 -11   6    0.04    0.27
  -4 -11   6    0.24    0.25
  -3 -11   6    2.83    0.28
  -2 -11   6    0.49    0.21
  -1 -11   6    0.02    0.18
   0 -11   6    0.36    0.21
  -1  11  -6    0.61    0.23
   1 -11   6    0.33    0.20
  -2  11  -6    0.11    0.24
   2 -11   6    0.04    0.18
  -3  11  -6    0.42    0.25
  -4  11  -6    0.24    0.27
  -5  11  -6    1.83    0.29
  -6  11  -6    0.89    0.33
  -7  11  -6   -0.02    0.31
  -7 -10   6    0.38    0.30
  -6 -10   6    0.10    0.28
  -5 -10   6   -0.22    0.22
  -4 -10   6    0.60    0.21
  -3 -10   6    3.33    0.26
  -2 -10   6    4.41    0.32
  -1 -10   6    1.90    0.10
  -1 -10   6    1.62    0.20
   0 -10   6    3.16    0.24
  -1  10  -6    0.34    0.21
   1 -10   6    0.33    0.18
  -2  10  -6    3.37    0.28
   2 -10   6    3.34    0.24
  -3  10  -6    0.43    0.23
  -4  10  -6    1.82    0.26
  -5  10  -6    0.25    0.23
  -6  10  -6   -0.14    0.28
  -7  10  -6   -0.12    0.31
  -8  -9   6    1.50    0.36
  -7  -9   6    0.64    0.30
  -6  -9   6    1.62    0.26
  -5  -9   6    1.69    0.26
  -4  -9   6    6.95    0.39
  -3  -9   6    8.03    0.34
  -2  -9   6    5.08    0.31
  -1  -9   6    1.21    0.09
  -1  -9   6    0.95    0.16
   0  -9   6    1.04    0.07
   0  -9   6    0.75    0.16
  -1   9  -6    3.54    0.27
   1  -9   6    4.31    0.27
  -2   9  -6    1.95    0.22
  -3   9  -6    7.43    0.39
  -4   9  -6    4.01    0.29
  -5   9  -6    6.87    0.44
  -6   9  -6    6.65    0.48
  -7   9  -6    1.67    0.34
  -8   9  -6    1.73    0.38
  -8  -8   6    0.13    0.32
  -7  -8   6   -0.07    0.24
  -6  -8   6    1.07    0.26
  -5  -8   6    1.59    0.22
  -4  -8   6    1.58    0.22
  -3  -8   6   10.13    0.39
  -2  -8   6    1.93    0.19
  -1  -8   6    6.04    0.28
  -1  -8   6    6.18    0.19
   0  -8   6    8.78    0.32
   0  -8   6    8.67    0.22
  -1   8  -6    1.79    0.18
   1  -8   6    1.81    0.16
  -2   8  -6   23.77    0.64
  -3   8  -6    4.02    0.27
  -4   8  -6    1.95    0.25
  -5   8  -6    0.84    0.24
  -6   8  -6    2.95    0.32
  -7   8  -6    0.95    0.32
  -8   8  -6    0.32    0.33
  -9  -7   6    0.31    0.36
  -8  -7   6   -0.01    0.31
  -7  -7   6    0.35    0.25
  -6  -7   6    0.04    0.23
  -5  -7   6    1.22    0.22
  -4  -7   6    0.18    0.18
  -3  -7   6    2.35    0.20
  -2  -7   6    0.16    0.14
  -1  -7   6    2.94    0.19
  -1  -7   6    2.99    0.15
   0   7  -6   -0.04    0.14
   0  -7   6    0.14    0.07
   0  -7   6    0.01    0.12
  -1   7  -6    2.48    0.19
   1  -7   6    2.44    0.16
   1  -7   6    2.35    0.10
  -2   7  -6    5.32    0.29
  -3   7  -6    0.71    0.07
  -3   7  -6    0.41    0.17
  -4   7  -6    1.52    0.21
  -5   7  -6    0.77    0.22
  -6   7  -6    0.11    0.24
  -7   7  -6    0.77    0.30
  -8   7  -6    0.11    0.33
  -9   7  -6    0.50    0.37
  -9  -6   6   -0.14    0.34
  -8  -6   6    0.58    0.28
  -7  -6   6    0.23    0.23
  -6  -6   6    1.19    0.22
  -5  -6   6   -0.10    0.18
  -4  -6   6   24.73    0.66
  -3  -6   6   24.69    0.64
  -2  -6   6   40.64    0.95
  -1  -6   6   23.17    0.52
  -1  -6   6   22.39    0.56
   0   6  -6   49.26    1.13
   0  -6   6   48.44    1.05
   0  -6   6   49.57    1.11
  -1   6  -6   40.67    0.95
   1  -6   6   39.98    0.93
   1  -6   6   40.62    0.87
  -2   6  -6   70.68    1.48
  -2   6  -6   69.10    1.58
  -3   6  -6   58.20    1.34
  -4   6  -6   18.73    0.55
  -5   6  -6    3.08    0.26
  -6   6  -6    2.11    0.28
  -7   6  -6    0.93    0.27
  -8   6  -6    0.17    0.29
  -9   6  -6   -0.25    0.32
  -9  -5   6    0.25    0.32
  -8  -5   6   -0.11    0.28
  -7  -5   6    0.70    0.27
  -6  -5   6    0.57    0.20
  -5  -5   6    0.57    0.19
  -4  -5   6    4.06    0.27
  -3  -5   6    0.84    0.14
  -2  -5   6   12.63    0.36
  -1  -5   6   24.11    0.58
  -1  -5   6   23.83    0.54
   0   5  -6   13.76    0.39
   0  -5   6   14.47    0.34
   0  -5   6   14.31    0.37
  -1   5  -6    0.34    0.11
   1  -5   6    0.43    0.09
   1  -5   6    0.21    0.06
  -2   5  -6    9.56    0.31
  -3   5  -6    3.74    0.23
  -4   5  -6    3.02    0.21
  -5   5  -6    3.32    0.24
  -6   5  -6    0.90    0.23
  -7   5  -6    3.37    0.31
  -8   5  -6   -0.08    0.29
  -9   5  -6    0.49    0.33
  -9  -4   6    0.26    0.33
  -8  -4   6    0.20    0.25
  -7  -4   6    0.28    0.22
  -6  -4   6    0.65    0.22
  -5  -4   6    3.27    0.24
  -4  -4   6    0.81    0.14
  -3  -4   6    0.76    0.13
  -2  -4   6   12.97    0.36
  -1  -4   6   15.26    0.37
  -1  -4   6   15.52    0.39
   0   4  -6   15.19    0.40
   0  -4   6   15.53    0.38
   0  -4   6   15.37    0.36
  -1   4  -6   50.58    1.13
   1  -4   6   50.21    1.11
   1  -4   6   49.55    1.07
  -2   4  -6   18.75    0.48
  -3   4  -6    0.60    0.13
  -4   4  -6   22.35    0.59
  -5   4  -6    3.42    0.24
  -6   4  -6    5.21    0.35
  -7   4  -6   -0.16    0.24
  -8   4  -6    0.04    0.27
  -9   4  -6   -0.09    0.30
 -10  -3   6    0.44    0.33
  -9  -3   6    0.14    0.31
  -8  -3   6    1.09    0.30
  -7  -3   6    3.64    0.31
  -6  -3   6    0.65    0.22
  -5  -3   6   13.17    0.44
  -4  -3   6   15.50    0.45
  -3  -3   6    0.89    0.12
  -2  -3   6   16.48    0.42
   1   3  -6    4.21    0.16
  -1  -3   6    4.47    0.17
  -1  -3   6    4.41    0.16
   0   3  -6    2.24    0.14
   0  -3   6    2.47    0.12
   0  -3   6    2.38    0.12
  -1   3  -6   30.49    0.70
   1  -3   6   29.55    0.66
   1  -3   6   30.22    0.68
  -2   3  -6    2.51    0.16
  -3   3  -6    6.41    0.23
  -4   3  -6   14.59    0.42
  -5   3  -6   16.05    0.48
  -6   3  -6   14.74    0.50
  -7   3  -6    0.11    0.24
  -8   3  -6    3.92    0.34
  -9   3  -6    3.23    0.37
 -10   3  -6    1.03    0.36
 -10  -2   6    0.32    0.34
  -9  -2   6    0.15    0.30
  -8  -2   6    0.42    0.28
  -7  -2   6    0.40    0.23
  -6  -2   6    1.94    0.24
  -5  -2   6    4.20    0.28
  -4  -2   6    3.96    0.23
  -3  -2   6   16.00    0.43
   2   2  -6   47.66    1.07
  -2  -2   6   47.73    1.07
   1   2  -6    0.39    0.07
  -1  -2   6    0.52    0.07
  -1  -2   6    0.43    0.08
   0   2  -6   44.76    0.99
   0   2  -6   44.44    0.98
   0  -2   6   45.26    0.98
   0  -2   6   44.19    0.96
  -1   2  -6  116.71    2.53
   1  -2   6  115.62    2.46
   1  -2   6  118.25    2.51
  -2   2  -6   35.43    0.80
  -3   2  -6   20.34    0.50
  -4   2  -6    8.85    0.31
  -5   2  -6    7.30    0.31
  -6   2  -6    8.33    0.37
  -7   2  -6    0.15    0.22
  -8   2  -6   -0.15    0.24
  -9   2  -6   -0.05    0.30
 -10   2  -6    0.36    0.34
 -10  -1   6    0.40    0.35
  -9  -1   6    0.28    0.28
  -8  -1   6    0.66    0.24
  -7  -1   6    0.11    0.22
  -6  -1   6   64.59    1.52
  -5  -1   6    2.06    0.19
  -4  -1   6    3.38    0.22
  -3  -1   6    5.52    0.22
   2   1  -6   12.06    0.31
  -2  -1   6   11.76    0.32
   1   1  -6    7.21    0.19
  -1  -1   6    6.78    0.19
  -1  -1   6    7.03    0.20
   0   1  -6    0.21    0.05
   0  -1   6    0.17    0.07
   0  -1   6    0.12    0.04
   0  -1   6    0.10    0.04
  -1   1  -6    1.79    0.10
   1  -1   6    1.82    0.11
   1  -1   6    1.86    0.08
  -2   1  -6   10.55    0.27
  -3   1  -6   10.70    0.30
  -4   1  -6    6.23    0.24
  -5   1  -6    7.20    0.30
  -6   1  -6    0.85    0.19
  -7   1  -6   12.93    0.49
  -8   1  -6    0.45    0.26
  -9   1  -6    0.19    0.29
 -10   1  -6    0.90    0.35
 -10   0   6    0.42    0.33
  -9   0   6    0.23    0.29
  -8   0   6    2.87    0.29
  -7   0   6   10.66    0.43
  -6   0   6    0.10    0.19
  -5   0   6    5.67    0.28
  -4   0   6    2.25    0.17
   3   0  -6    7.70    0.25
  -3   0   6    8.07    0.27
   2   0  -6  135.36    2.86
  -2   0   6  127.95    2.85
   1   0  -6   29.66    0.66
  -1   0   6   28.44    0.65
  -1   0   6   29.75    0.65
  -1   0   6   29.21    0.65
   0   0  -6  167.55    3.58
   0   0   6  166.66    3.51
  -1   0  -6    2.30    0.09
   1   0   6    2.27    0.12
  -2   0  -6  155.95    3.33
   2   0   6  154.46    3.32
  -3   0  -6   54.83    1.22
  -4   0  -6   22.12    0.56
  -5   0  -6   13.78    0.42
  -6   0  -6    6.15    0.32
  -7   0  -6    2.74    0.26
  -8   0  -6    1.10    0.25
  -9   0  -6    0.48    0.30
 -10   0  -6    0.07    0.32
 -10   1   6    0.32    0.33
  -9   1   6    0.36    0.29
  -8   1   6    0.49    0.26
  -7   1   6    0.37    0.23
  -6   1   6   63.65    1.49
  -5   1   6    2.04    0.19
  -4   1   6    2.93    0.20
   3  -1  -6    5.07    0.21
  -3   1   6    5.79    0.21
   2  -1  -6   11.89    0.32
  -2   1   6   11.87    0.30
  -2   1   6   11.94    0.31
   1  -1  -6    7.04    0.19
  -1   1   6    6.98    0.21
   0  -1  -6    0.18    0.03
   0   1   6    0.10    0.07
  -1  -1  -6    1.76    0.06
   1   1   6    1.78    0.12
  -2  -1  -6   10.11    0.25
  -3  -1  -6    9.87    0.28
  -4  -1  -6    5.38    0.23
  -5  -1  -6    7.47    0.30
  -6  -1  -6    1.01    0.19
  -7  -1  -6   15.51    0.55
  -8  -1  -6    0.51    0.26
  -9  -1  -6    0.09    0.28
 -10  -1  -6    0.36    0.32
 -10   2   6    0.20    0.31
  -9   2   6    0.28    0.28
  -8   2   6    0.24    0.24
  -7   2   6    1.07    0.24
  -6   2   6    1.43    0.20
  -5   2   6    3.50    0.24
  -4   2   6    4.10    0.22
   3  -2  -6   15.75    0.42
  -3   2   6   15.32    0.40
   2  -2  -6   49.70    1.10
  -2   2   6   48.14    1.07
  -2   2   6   48.66    1.08
   1  -2  -6    0.37    0.06
  -1   2   6    0.41    0.08
   0  -2  -6   45.03    0.97
   0   2   6   45.22    0.98
   1   2   6  118.51    2.51
  -2  -2  -6   35.96    0.79
  -3  -2  -6   21.50    0.52
  -4  -2  -6   10.32    0.32
  -5  -2  -6    8.20    0.33
  -6  -2  -6    9.04    0.36
  -7  -2  -6   -0.18    0.20
  -8  -2  -6    0.13    0.24
  -9  -2  -6    0.73    0.30
 -10  -2  -6    0.64    0.33
 -10   3   6    0.15    0.31
  -9   3   6    0.60    0.29
  -8   3   6    1.37    0.28
  -7   3   6    3.58    0.29
  -6   3   6    0.54    0.19
  -5   3   6   11.17    0.38
  -4   3   6   14.32    0.41
   3  -3  -6    1.06    0.11
  -3   3   6    0.57    0.10
  -3   3   6    0.70    0.12
   2  -3  -6   15.11    0.39
  -2   3   6   16.26    0.40
  -2   3   6   15.92    0.38
   1  -3  -6    4.37    0.14
  -1   3   6    4.36    0.17
   0  -3  -6    2.33    0.08
   0   3   6    2.35    0.14
  -1  -3  -6   29.18    0.63
   1   3   6   29.12    0.66
  -2  -3  -6    2.75    0.11
  -3  -3  -6    7.27    0.22
  -4  -3  -6   17.37    0.46
  -5  -3  -6   17.75    0.50
  -6  -3  -6   17.25    0.53
  -7  -3  -6    0.79    0.23
  -8  -3  -6    5.65    0.40
  -9  -3  -6    4.15    0.36
 -10  -3  -6    1.61    0.36
  -9   4   6   -0.05    0.28
  -8   4   6    0.85    0.27
  -7   4   6    0.22    0.22
  -6   4   6    0.63    0.18
  -5   4   6    2.70    0.20
  -4   4   6    0.89    0.14
  -3   4   6    0.79    0.13
  -3   4   6    0.82    0.11
   2  -4  -6   12.42    0.33
  -2   4   6   12.60    0.32
  -2   4   6   12.33    0.33
   1  -4  -6   14.81    0.36
  -1   4   6   14.86    0.37
   0  -4  -6   15.23    0.36
   0   4   6   15.46    0.38
  -1  -4  -6   50.77    1.09
   1   4   6   49.26    1.09
  -2  -4  -6   19.21    0.44
  -3  -4  -6    0.76    0.09
  -4  -4  -6   25.28    0.62
  -5  -4  -6    3.78    0.25
  -6  -4  -6    6.26    0.33
  -7  -4  -6    0.55    0.22
  -8  -4  -6    0.09    0.25
  -9  -4  -6    0.58    0.28
  -9   5   6    0.96    0.32
  -8   5   6    0.03    0.26
  -7   5   6    0.55    0.22
  -6   5   6    0.53    0.20
  -5   5   6    0.36    0.16
  -4   5   6    3.20    0.22
  -4   5   6    3.75    0.23
  -3   5   6    1.12    0.12
  -3   5   6    0.64    0.12
   2  -5  -6   12.58    0.35
  -2   5   6   13.53    0.35
  -2   5   6   12.89    0.34
   1  -5  -6   23.90    0.55
  -1   5   6   23.61    0.55
  -1   5   6   23.08    0.54
   0  -5  -6   13.75    0.34
   0   5   6   13.94    0.35
  -1  -5  -6    0.41    0.06
   1   5   6    0.22    0.10
  -2  -5  -6    9.82    0.26
  -3  -5  -6    4.15    0.19
  -4  -5  -6    3.19    0.19
  -5  -5  -6    3.28    0.23
  -6  -5  -6    1.23    0.21
  -7  -5  -6    4.53    0.31
  -8  -5  -6    0.74    0.27
  -9  -5  -6    0.84    0.31
  -9   6   6    0.21    0.32
  -8   6   6    0.40    0.27
  -7   6   6    0.26    0.23
  -6   6   6    1.66    0.23
  -5   6   6   -0.06    0.14
  -5   6   6    0.10    0.16
  -4   6   6   22.67    0.57
  -4   6   6   23.69    0.61
  -3   6   6   23.24    0.57
  -3   6   6   23.77    0.59
   2  -6  -6   41.09    0.92
  -2   6   6   39.44    0.89
  -2   6   6   39.52    0.91
   1  -6  -6   22.36    0.54
  -1   6   6   22.73    0.54
  -1   6   6   22.69    0.53
   0  -6  -6   48.64    1.10
   0   6   6   50.21    1.09
  -1  -6  -6   41.17    0.91
  -1  -6  -6   40.68    0.91
   1   6   6   40.20    0.91
  -2  -6  -6   73.22    1.58
  -2  -6  -6   70.89    1.59
  -3  -6  -6   63.33    1.41
  -4  -6  -6   19.13    0.50
  -5  -6  -6    3.22    0.21
  -6  -6  -6    2.67    0.23
  -7  -6  -6    1.37    0.25
  -8  -6  -6    0.53    0.26
  -9  -6  -6    0.20    0.30
  -9   7   6    0.27    0.32
  -8   7   6   -0.01    0.28
  -7   7   6    0.21    0.24
  -6   7   6   -0.28    0.20
  -6   7   6   -0.01    0.17
  -5   7   6    0.85    0.19
  -5   7   6    0.77    0.16
  -4   7   6    0.20    0.14
  -4   7   6    0.09    0.15
  -3   7   6    1.88    0.15
  -3   7   6    2.05    0.16
  -2   7   6    0.18    0.11
  -2   7   6    0.03    0.11
   1  -7  -6    2.81    0.16
  -1   7   6    2.75    0.16
  -1   7   6    2.86    0.17
   0  -7  -6    0.09    0.09
   0   7   6    0.02    0.11
  -1  -7  -6    2.51    0.15
  -1  -7  -6    2.49    0.16
  -2  -7  -6    5.39    0.21
  -2  -7  -6    5.30    0.22
  -3  -7  -6    0.59    0.12
  -4  -7  -6    1.66    0.16
  -5  -7  -6    1.10    0.18
  -6  -7  -6    0.71    0.21
  -7  -7  -6    0.97    0.25
  -8  -7  -6    0.38    0.28
  -9  -7  -6    0.53    0.31
  -8   8   6   -0.10    0.29
  -7   8   6    0.15    0.26
  -7   8   6    0.10    0.18
  -6   8   6    0.86    0.18
  -6   8   6    0.81    0.23
  -5   8   6    1.45    0.18
  -5   8   6    1.74    0.22
  -4   8   6    1.65    0.16
  -4   8   6    1.78    0.19
  -3   8   6    9.10    0.30
  -3   8   6    9.54    0.34
  -2   8   6    2.03    0.16
  -2   8   6    1.95    0.15
  -1   8   6    5.97    0.23
  -1   8   6    5.89    0.23
   0  -8  -6    8.69    0.28
   0   8   6    8.85    0.28
  -1  -8  -6    2.28    0.15
  -1  -8  -6    2.21    0.15
  -2  -8  -6   25.65    0.62
  -2  -8  -6   25.34    0.63
  -3  -8  -6    4.14    0.24
  -4  -8  -6    2.03    0.18
  -5  -8  -6    0.94    0.19
  -6  -8  -6    3.36    0.27
  -7  -8  -6    1.02    0.27
  -8  -8  -6    0.34    0.29
  -8   9   6    1.24    0.22
  -7   9   6    0.52    0.28
  -7   9   6    0.24    0.19
  -6   9   6    1.41    0.19
  -6   9   6    1.27    0.26
  -5   9   6    1.16    0.17
  -5   9   6    1.19    0.23
  -4   9   6    5.97    0.27
  -4   9   6    5.60    0.32
  -3   9   6    8.01    0.29
  -3   9   6    8.26    0.34
  -2   9   6    4.50    0.24
  -2   9   6    4.41    0.23
  -1   9   6    1.01    0.13
  -1  -9  -6    3.96    0.23
  -2  -9  -6    2.51    0.18
  -3  -9  -6    7.45    0.31
  -4  -9  -6    4.99    0.30
  -5  -9  -6    8.09    0.38
  -6  -9  -6    8.16    0.41
  -7  -9  -6    1.73    0.29
  -8  -9  -6    2.03    0.33
  -7  10   6   -0.05    0.19
  -6  10   6   -0.31    0.24
  -6  10   6    0.13    0.17
  -5  10   6    0.11    0.22
  -5  10   6    0.07    0.16
  -4  10   6    0.71    0.16
  -4  10   6    0.42    0.20
  -3  10   6    3.22    0.24
  -3  10   6    3.36    0.19
  -2  10   6    4.55    0.27
  -2  10   6    4.45    0.24
  -1  10   6    1.83    0.15
  -1 -10  -6    0.18    0.16
  -2 -10  -6    3.44    0.25
  -3 -10  -6    0.32    0.17
  -4 -10  -6    2.42    0.22
  -5 -10  -6    0.08    0.21
  -6 -10  -6    0.10    0.24
  -7 -10  -6    0.10    0.27
  -6  11   6    0.22    0.18
  -5  11   6   -0.19    0.16
  -4  11   6    0.09    0.15
  -3  11   6    2.63    0.18
  -3  11   6    2.95    0.27
  -2  11   6    1.14    0.15
  -2  11   6    1.01    0.19
  -1 -11  -6    0.71    0.18
  -2 -11  -6    0.09    0.18
  -3 -11  -6    0.44    0.19
  -4 -11  -6    0.00    0.20
  -5 -11  -6    1.63    0.25
  -6 -11  -6    0.88    0.27
  -7 -11  -6    0.09    0.28
  -4  12   6    1.16    0.17
  -3  12   6    0.55    0.15
  -2  12   6   12.29    0.37
   0 -12  -6    6.63    0.35
  -1 -12  -6    4.90    0.32
  -2 -12  -6    8.20    0.37
  -3 -12  -6    2.42    0.24
  -4 -12  -6    1.03    0.23
  -5 -12  -6    0.71    0.25
  -6 -12  -6    1.00    0.29
   0 -13  -6   -0.17    0.22
  -1 -13  -6    0.50    0.23
  -2 -13  -6   -0.06    0.21
  -3 -13  -6    0.54    0.23
  -4 -13  -6   -0.05    0.24
  -5 -13  -6    0.90    0.28
   0 -14  -6    0.22    0.25
  -1 -14  -6    1.62    0.27
  -2 -14  -6    1.21    0.26
  -3 -14  -6    0.11    0.24
  -4 -14  -6    2.79    0.31
   1 -15  -6    0.34    0.27
   0 -15  -6    0.71    0.28
  -1 -15  -6    0.25    0.27
  -2 -15  -6    0.48    0.27
  -3 -15  -6    0.12    0.27
  -2 -15   7    0.05    0.29
  -1 -15   7   -0.14    0.30
   0 -15   7   -0.03    0.27
   1 -15   7   -0.24    0.29
   2 -15   7   -0.12    0.28
  -4 -14   7   -0.41    0.30
  -3 -14   7    0.28    0.31
  -2 -14   7    0.05    0.27
  -1 -14   7    0.45    0.27
   0 -14   7    0.79    0.26
   1 -14   7    0.89    0.30
  -2  14  -7    0.80    0.32
   2 -14   7    0.36    0.27
  -3  14  -7    0.38    0.34
   3 -14   7    0.37    0.28
  -4  14  -7    0.34    0.30
   4 -14   7    0.36    0.30
  -5 -13   7    0.06    0.30
  -4 -13   7    1.04    0.32
  -3 -13   7    0.22    0.28
  -2 -13   7    1.53    0.29
  -1 -13   7    0.16    0.25
   0 -13   7    3.81    0.32
   1 -13   7   -0.21    0.25
  -2  13  -7    0.14    0.30
   2 -13   7    0.26    0.25
  -3  13  -7    0.63    0.32
   3 -13   7    1.08    0.28
  -4  13  -7   -0.29    0.31
   4 -13   7    0.08    0.27
  -5  13  -7    0.37    0.35
  -6 -12   7   -0.13    0.30
  -5 -12   7    0.30    0.31
  -4 -12   7   -0.04    0.27
  -3 -12   7    0.12    0.26
  -2 -12   7    2.85    0.29
  -1 -12   7   -0.22    0.23
   0 -12   7    0.87    0.23
   1 -12   7    0.09    0.21
  -2  12  -7    0.03    0.24
   2 -12   7   -0.07    0.21
  -3  12  -7   -0.01    0.24
   3 -12   7    0.00    0.23
  -4  12  -7    0.58    0.31
  -5  12  -7   -0.15    0.31
  -6  12  -7    0.40    0.34
  -7 -11   7    0.66    0.34
  -6 -11   7    0.20    0.30
  -5 -11   7    0.27    0.28
  -4 -11   7    4.16    0.33
  -3 -11   7   -0.06    0.24
  -2 -11   7    6.16    0.39
  -1 -11   7    1.45    0.23
   0 -11   7    0.94    0.21
  -1  11  -7    0.73    0.22
   1 -11   7    0.62    0.21
  -2  11  -7    0.12    0.24
   2 -11   7    0.11    0.20
  -3  11  -7    0.55    0.27
   3 -11   7    0.83    0.23
  -4  11  -7    0.33    0.28
  -5  11  -7    0.01    0.26
  -6  11  -7   -0.08    0.31
  -7 -10   7   -0.08    0.31
  -6 -10   7   -0.04    0.27
  -5 -10   7   -0.11    0.25
  -4 -10   7    0.58    0.24
  -3 -10   7    5.58    0.37
  -2 -10   7    2.20    0.15
  -2 -10   7    1.84    0.23
  -1 -10   7    2.30    0.15
  -1 -10   7    3.00    0.24
   0 -10   7   10.40    0.40
  -1  10  -7    7.65    0.40
   1 -10   7    7.48    0.36
  -2  10  -7    4.48    0.31
   2 -10   7    4.66    0.32
  -3  10  -7    7.68    0.42
  -4  10  -7   10.50    0.50
  -5  10  -7    0.86    0.29
  -6  10  -7    1.64    0.33
  -7  10  -7    0.08    0.32
  -8  -9   7    0.32    0.34
  -7  -9   7   -0.07    0.27
  -6  -9   7    0.17    0.26
  -5  -9   7   -0.01    0.21
  -4  -9   7    0.66    0.22
  -3  -9   7    3.73    0.27
  -2  -9   7    0.15    0.17
  -1  -9   7   -0.08    0.09
  -1  -9   7   -0.26    0.16
   0  -9   7    1.65    0.11
   0  -9   7    1.56    0.20
  -1   9  -7    0.20    0.19
   1  -9   7    0.27    0.17
  -2   9  -7    0.28    0.19
   2  -9   7    0.16    0.17
  -3   9  -7   -0.08    0.20
  -4   9  -7    0.44    0.24
  -5   9  -7    0.59    0.26
  -6   9  -7   -0.34    0.27
  -7   9  -7    0.19    0.31
  -8   9  -7    0.14    0.34
  -8  -8   7   -0.15    0.31
  -7  -8   7   -0.27    0.29
  -6  -8   7    1.08    0.27
  -5  -8   7    0.51    0.24
  -4  -8   7    0.94    0.22
  -3  -8   7    0.05    0.17
  -2  -8   7    5.53    0.29
  -1  -8   7    4.90    0.19
  -1  -8   7    4.80    0.27
   0  -8   7   15.63    0.36
   0  -8   7   15.15    0.45
  -1   8  -7    0.78    0.19
   1  -8   7    0.53    0.15
  -2   8  -7   67.49    1.57
   2  -8   7   67.91    1.54
  -3   8  -7   18.57    0.57
  -4   8  -7    2.37    0.26
  -5   8  -7    9.66    0.45
  -6   8  -7    2.61    0.31
  -7   8  -7    0.83    0.31
  -8   8  -7    0.72    0.35
  -8  -7   7    0.35    0.32
  -7  -7   7    0.52    0.29
  -6  -7   7    3.67    0.32
  -5  -7   7    1.79    0.23
  -4  -7   7    4.24    0.31
  -3  -7   7    5.31    0.30
  -2  -7   7    7.64    0.31
  -1  -7   7   10.63    0.29
  -1  -7   7   10.95    0.35
   0  -7   7    4.29    0.16
   0  -7   7    4.56    0.23
  -1   7  -7    0.49    0.16
   1  -7   7    0.57    0.13
   1  -7   7    0.80    0.08
  -2   7  -7    1.59    0.19
   2  -7   7    1.70    0.17
  -3   7  -7    0.32    0.18
  -4   7  -7    3.65    0.26
  -5   7  -7    0.11    0.21
  -6   7  -7    1.28    0.27
  -7   7  -7    1.09    0.30
  -8   7  -7    0.10    0.31
  -9  -6   7    1.09    0.36
  -8  -6   7    0.27    0.31
  -7  -6   7    0.09    0.27
  -6  -6   7    0.04    0.22
  -5  -6   7    0.29    0.20
  -4  -6   7    0.15    0.18
  -3  -6   7    0.30    0.14
  -2  -6   7    0.33    0.14
  -1  -6   7   14.32    0.41
  -1  -6   7   14.75    0.36
   0   6  -7    0.34    0.14
   0  -6   7    0.42    0.12
   0  -6   7    0.42    0.08
  -1   6  -7    1.44    0.16
   1  -6   7    1.38    0.09
   1  -6   7    1.34    0.13
  -2   6  -7   32.91    0.81
   2  -6   7   32.65    0.77
  -3   6  -7    1.27    0.18
  -4   6  -7   -0.02    0.17
  -5   6  -7    0.46    0.20
  -6   6  -7    0.01    0.22
  -7   6  -7    0.01    0.26
  -8   6  -7    0.13    0.29
  -9   6  -7    0.15    0.35
  -9  -5   7   -0.05    0.32
  -8  -5   7    0.04    0.30
  -7  -5   7    1.17    0.27
  -6  -5   7    1.12    0.21
  -5  -5   7   10.27    0.39
  -4  -5   7   15.95    0.48
  -3  -5   7    7.39    0.29
  -2  -5   7   56.89    1.29
  -1  -5   7   10.76    0.32
  -1  -5   7   10.82    0.29
   0   5  -7   19.47    0.51
   0  -5   7   19.85    0.49
   0  -5   7   19.27    0.45
  -1   5  -7   14.48    0.42
   1  -5   7   15.58    0.36
   1  -5   7   15.09    0.39
  -2   5  -7    0.74    0.13
   2  -5   7    0.68    0.11
  -3   5  -7   -0.04    0.14
  -4   5  -7    0.47    0.17
  -5   5  -7    0.25    0.18
  -6   5  -7    7.14    0.39
  -7   5  -7    2.06    0.29
  -8   5  -7    1.75    0.32
  -9   5  -7    1.20    0.35
  -9  -4   7    0.22    0.34
  -8  -4   7    0.12    0.28
  -7  -4   7    0.37    0.25
  -6  -4   7    1.19    0.23
  -5  -4   7    0.13    0.17
  -4  -4   7    2.69    0.20
  -3  -4   7    5.24    0.24
  -2  -4   7   26.81    0.65
  -1  -4   7   11.90    0.32
  -1  -4   7   12.20    0.33
   0   4  -7   16.01    0.42
   0  -4   7   15.60    0.38
   0  -4   7   16.41    0.40
  -1   4  -7   43.05    0.99
   1  -4   7   43.12    0.93
   1  -4   7   43.00    0.97
  -2   4  -7   44.51    1.03
   2  -4   7   44.90    1.00
  -3   4  -7   39.96    0.94
  -4   4  -7   19.03    0.53
  -5   4  -7    3.87    0.25
  -6   4  -7    7.36    0.40
  -7   4  -7    0.57    0.25
  -8   4  -7    2.96    0.34
  -9   4  -7    0.45    0.32
  -9  -3   7    0.13    0.30
  -8  -3   7   -0.04    0.28
  -7  -3   7    0.12    0.24
  -6  -3   7   -0.12    0.21
  -5  -3   7    1.01    0.19
  -4  -3   7    0.34    0.14
  -3  -3   7    0.60    0.12
  -2  -3   7    0.57    0.10
   1   3  -7    1.93    0.13
  -1  -3   7    1.95    0.14
  -1  -3   7    1.92    0.14
   0   3  -7    8.75    0.26
   0  -3   7    8.83    0.24
   0  -3   7    8.90    0.24
  -1   3  -7    0.39    0.09
   1  -3   7    0.48    0.07
   1  -3   7    0.36    0.08
  -2   3  -7    4.61    0.20
   2  -3   7    4.58    0.16
  -3   3  -7    0.91    0.13
  -4   3  -7    5.19    0.26
  -5   3  -7    6.47    0.31
  -6   3  -7    9.18    0.40
  -7   3  -7    0.14    0.23
  -8   3  -7    0.42    0.28
  -9   3  -7    0.65    0.31
  -9  -2   7    0.32    0.31
  -8  -2   7    0.97    0.29
  -7  -2   7   -0.04    0.24
  -6  -2   7    0.18    0.20
  -5  -2   7    1.00    0.19
  -4  -2   7    0.10    0.13
  -3  -2   7    7.71    0.27
   2   2  -7   21.60    0.53
  -2  -2   7   22.47    0.53
  -2  -2   7   21.72    0.53
   1   2  -7   51.22    1.14
  -1  -2   7   51.24    1.11
  -1  -2   7   51.42    1.13
   0   2  -7   15.31    0.37
   0  -2   7   15.71    0.38
   0  -2   7   16.23    0.37
  -1   2  -7   39.78    0.88
   1  -2   7   38.96    0.86
   1  -2   7   39.11    0.86
  -2   2  -7   41.33    0.93
   2  -2   7   42.41    0.92
   2  -2   7   40.79    0.91
  -3   2  -7   25.23    0.61
  -4   2  -7   66.25    1.49
  -5   2  -7   15.03    0.46
  -6   2  -7   22.73    0.64
  -7   2  -7   12.18    0.48
  -8   2  -7    0.36    0.26
  -9   2  -7    0.17    0.31
 -10  -1   7    0.30    0.34
  -9  -1   7    0.21    0.26
  -8  -1   7    1.52    0.27
  -7  -1   7    0.34    0.22
  -6  -1   7    6.98    0.38
  -5  -1   7    8.57    0.35
  -4  -1   7   17.36    0.48
  -3  -1   7   14.03    0.39
   2   1  -7   25.46    0.60
  -2  -1   7   25.28    0.60
  -2  -1   7   25.23    0.59
   1   1  -7   27.10    0.62
  -1  -1   7   27.07    0.62
  -1  -1   7   27.13    0.62
   0   1  -7   99.63    2.15
   0  -1   7   99.54    2.12
   0  -1   7  100.58    2.15
  -1   1  -7    2.77    0.12
   1  -1   7    2.83    0.14
   1  -1   7    2.60    0.08
  -2   1  -7    5.64    0.18
   2  -1   7    5.35    0.19
  -3   1  -7    0.09    0.09
  -4   1  -7    0.15    0.12
  -5   1  -7    9.35    0.35
  -6   1  -7    0.21    0.18
  -7   1  -7    1.31    0.24
  -8   1  -7    1.32    0.28
  -9   1  -7    0.37    0.29
 -10   0   7    0.20    0.33
  -9   0   7    0.75    0.29
  -8   0   7    0.42    0.25
  -7   0   7    0.18    0.22
  -6   0   7   -0.10    0.18
  -5   0   7   -0.14    0.15
  -4   0   7    0.11    0.12
   3   0  -7   -0.19    0.09
  -3   0   7   -0.10    0.09
   2   0  -7    0.06    0.07
  -2   0   7   -0.01    0.07
  -2   0   7    0.08    0.10
   1   0  -7    0.03    0.06
  -1   0   7    0.02    0.05
  -1   0   7   -0.02    0.02
  -1   0   7    0.03    0.09
   0   0  -7    0.03    0.04
   0   0   7   -0.04    0.08
  -1   0  -7    0.11    0.05
   1   0   7    0.08    0.08
  -2   0  -7    0.13    0.06
   2   0   7   -0.05    0.09
  -3   0  -7    0.17    0.08
  -4   0  -7   -0.22    0.11
  -5   0  -7   -0.11    0.14
  -6   0  -7    0.19    0.18
  -7   0  -7   -0.10    0.21
  -8   0  -7    0.28    0.25
  -9   0  -7    0.59    0.29
 -10   1   7    0.15    0.32
  -9   1   7   -0.07    0.29
  -8   1   7    0.98    0.27
  -7   1   7    0.35    0.22
  -6   1   7    6.64    0.36
  -5   1   7    7.65    0.32
  -4   1   7   16.67    0.46
   3  -1  -7   13.23    0.37
  -3   1   7   13.39    0.36
   2  -1  -7   23.77    0.58
  -2   1   7   24.46    0.56
  -2   1   7   25.23    0.58
   1  -1  -7   26.54    0.59
  -1   1   7   26.48    0.57
  -1   1   7   27.18    0.60
  -1   1   7   24.48    0.57
   0  -1  -7   98.82    2.13
   0   1   7  100.08    2.11
  -1  -1  -7    2.70    0.08
   1   1   7    2.65    0.15
  -2  -1  -7    5.24    0.15
   2   1   7    5.14    0.20
  -3  -1  -7    0.07    0.08
  -4  -1  -7    0.13    0.12
  -5  -1  -7    9.91    0.36
  -6  -1  -7    0.68    0.19
  -7  -1  -7    2.09    0.25
  -8  -1  -7    1.04    0.26
  -9  -1  -7    0.97    0.29
  -9   2   7   -0.07    0.27
  -8   2   7    0.95    0.26
  -7   2   7    0.01    0.22
  -6   2   7    0.02    0.18
  -5   2   7    0.66    0.16
  -4   2   7    0.25    0.12
   3  -2  -7    7.04    0.24
  -3   2   7    6.04    0.24
  -3   2   7    6.83    0.23
   2  -2  -7   20.72    0.51
  -2   2   7   20.94    0.51
  -2   2   7   20.90    0.48
   1  -2  -7   50.49    1.11
  -1   2   7   50.25    1.10
   0  -2  -7   15.26    0.35
   0   2   7   15.69    0.38
   1   2   7   39.39    0.87
  -2  -2  -7   39.19    0.86
  -3  -2  -7   25.14    0.59
  -4  -2  -7   70.17    1.57
  -5  -2  -7   15.42    0.45
  -6  -2  -7   24.76    0.66
  -7  -2  -7   13.44    0.50
  -8  -2  -7    0.46    0.25
  -9  -2  -7    0.16    0.28
  -9   3   7    0.01    0.28
  -8   3   7    0.12    0.25
  -7   3   7    0.03    0.21
  -6   3   7    0.28    0.18
  -5   3   7    1.24    0.17
  -4   3   7    0.43    0.12
   3  -3  -7    0.57    0.11
  -3   3   7    0.60    0.10
  -3   3   7    0.48    0.14
   2  -3  -7    0.44    0.09
  -2   3   7    0.46    0.11
  -2   3   7    0.41    0.07
   1  -3  -7    1.81    0.11
  -1   3   7    1.88    0.13
   0  -3  -7    8.73    0.21
   0   3   7    8.90    0.26
  -1  -3  -7    0.42    0.03
  -1  -3  -7    0.40    0.04
   1   3   7    0.43    0.11
  -2  -3  -7    4.93    0.14
  -3  -3  -7    1.30    0.10
  -4  -3  -7    5.76    0.24
  -5  -3  -7    7.56    0.32
  -6  -3  -7   11.80    0.43
  -7  -3  -7    0.15    0.20
  -8  -3  -7    0.39    0.24
  -9  -3  -7    0.76    0.29
  -9   4   7    0.85    0.30
  -8   4   7   -0.04    0.25
  -7   4   7   -0.12    0.21
  -6   4   7    1.32    0.21
  -5   4   7    0.12    0.15
  -4   4   7    2.45    0.17
  -4   4   7    2.81    0.19
   3  -4  -7    5.05    0.21
  -3   4   7    5.00    0.23
  -3   4   7    4.80    0.20
   2  -4  -7   25.42    0.61
  -2   4   7   26.59    0.62
  -2   4   7   26.37    0.60
   1  -4  -7   12.31    0.31
  -1   4   7   11.99    0.32
   0  -4  -7   16.09    0.37
   0   4   7   15.77    0.40
  -1  -4  -7   42.11    0.93
  -1  -4  -7   43.31    0.93
   1   4   7   42.56    0.95
  -2  -4  -7   46.49    1.02
  -3  -4  -7   40.78    0.92
  -4  -4  -7   20.74    0.52
  -5  -4  -7    3.94    0.27
  -6  -4  -7    7.63    0.36
  -7  -4  -7    0.86    0.23
  -8  -4  -7    4.10    0.32
  -9  -4  -7    0.86    0.29
  -9   5   7   -0.01    0.30
  -8   5   7    0.18    0.26
  -7   5   7    0.81    0.24
  -6   5   7    1.12    0.21
  -5   5   7    9.12    0.35
  -5   5   7   10.41    0.36
  -4   5   7   15.10    0.43
  -4   5   7   14.99    0.43
  -3   5   7    6.87    0.25
  -3   5   7    7.50    0.27
   2  -5  -7   55.30    1.24
  -2   5   7   55.35    1.22
  -2   5   7   55.36    1.22
   1  -5  -7   10.82    0.28
  -1   5   7   10.61    0.31
   0  -5  -7   20.11    0.46
   0   5   7   19.00    0.47
  -1  -5  -7   15.29    0.37
  -1  -5  -7   15.59    0.36
   1   5   7   15.42    0.39
  -2  -5  -7    0.84    0.08
  -3  -5  -7    0.02    0.09
  -4  -5  -7    0.64    0.12
  -5  -5  -7    0.31    0.15
  -6  -5  -7    9.48    0.40
  -7  -5  -7    2.16    0.26
  -8  -5  -7    2.21    0.30
  -9  -5  -7    1.82    0.31
  -8   6   7    0.16    0.27
  -7   6   7   -0.19    0.22
  -6   6   7    0.14    0.19
  -6   6   7   -0.14    0.17
  -5   6   7    0.10    0.16
  -5   6   7    0.03    0.16
  -4   6   7    0.14    0.15
  -4   6   7    0.12    0.14
  -3   6   7    0.29    0.12
  -3   6   7    0.28    0.13
   2  -6  -7    0.23    0.10
  -2   6   7    0.01    0.12
  -2   6   7    0.25    0.09
   1  -6  -7   14.24    0.37
  -1   6   7   14.83    0.39
   0  -6  -7    0.41    0.08
   0   6   7    0.80    0.13
  -1  -6  -7    1.46    0.10
  -1  -6  -7    1.35    0.10
   1   6   7    1.37    0.14
  -2  -6  -7   33.54    0.77
  -2  -6  -7   34.03    0.77
  -3  -6  -7    1.60    0.13
  -4  -6  -7    0.13    0.13
  -5  -6  -7    0.86    0.17
  -6  -6  -7    0.43    0.19
  -7  -6  -7    0.05    0.23
  -8  -6  -7   -0.01    0.26
  -9  -6  -7    0.35    0.30
  -7   7   7    0.28    0.25
  -7   7   7    0.20    0.20
  -6   7   7    2.54    0.26
  -6   7   7    2.24    0.22
  -5   7   7    1.85    0.19
  -5   7   7    1.88    0.21
  -4   7   7    4.40    0.26
  -4   7   7    4.05    0.26
  -3   7   7    4.92    0.24
  -3   7   7    4.79    0.25
   2  -7  -7    7.46    0.26
  -2   7   7    7.73    0.26
  -2   7   7    7.22    0.28
   1  -7  -7   10.52    0.31
  -1   7   7   10.39    0.32
   0  -7  -7    4.40    0.18
   0   7   7    4.21    0.22
  -1  -7  -7    0.64    0.10
  -1  -7  -7    0.79    0.10
  -2  -7  -7    1.32    0.12
  -2  -7  -7    1.64    0.13
  -3  -7  -7    0.47    0.12
  -4  -7  -7    4.19    0.25
  -5  -7  -7    0.05    0.16
  -6  -7  -7    1.49    0.22
  -7  -7  -7    1.36    0.26
  -8  -7  -7    1.03    0.29
  -8   8   7   -0.21    0.21
  -7   8   7   -0.22    0.19
  -6   8   7    0.44    0.22
  -6   8   7    0.65    0.19
  -5   8   7    0.74    0.18
  -5   8   7    0.57    0.20
  -4   8   7    0.61    0.16
  -4   8   7    0.81    0.17
  -3   8   7    0.03    0.14
  -3   8   7    0.10    0.14
  -2   8   7    5.77    0.24
  -2   8   7    5.45    0.26
   1  -8  -7    4.71    0.21
  -1   8   7    4.67    0.23
   0  -8  -7   14.80    0.40
   0   8   7   14.65    0.40
  -1  -8  -7    0.50    0.12
  -1  -8  -7    0.45    0.11
  -2  -8  -7   72.50    1.61
  -3  -8  -7   20.57    0.53
  -4  -8  -7    2.74    0.20
  -5  -8  -7   12.86    0.44
  -6  -8  -7    2.76    0.26
  -7  -8  -7    0.81    0.25
  -8  -8  -7    1.08    0.31
  -8   9   7   -0.04    0.21
  -7   9   7    0.12    0.20
  -6   9   7    0.20    0.19
  -5   9   7    0.02    0.21
  -5   9   7   -0.12    0.16
  -4   9   7    0.89    0.19
  -4   9   7    1.15    0.17
  -3   9   7    3.52    0.25
  -3   9   7    3.82    0.23
  -2   9   7   -0.03    0.14
  -2   9   7   -0.06    0.13
  -1   9   7   -0.04    0.13
   0   9   7    1.39    0.16
  -1  -9  -7    0.22    0.14
  -2  -9  -7    0.12    0.14
  -3  -9  -7   -0.05    0.15
  -4  -9  -7    0.53    0.17
  -5  -9  -7    1.01    0.21
  -6  -9  -7   -0.06    0.22
  -7  -9  -7    0.09    0.25
  -8  -9  -7    0.33    0.30
  -7  10   7   -0.24    0.20
  -6  10   7    0.22    0.19
  -5  10   7    0.07    0.17
  -4  10   7    0.73    0.17
  -3  10   7    5.86    0.28
  -2  10   7    2.20    0.18
  -1  10   7    2.62    0.18
  -1 -10  -7    7.78    0.32
  -2 -10  -7    4.94    0.28
  -3 -10  -7    8.11    0.34
  -4 -10  -7   11.59    0.42
  -5 -10  -7    1.51    0.23
  -6 -10  -7    1.80    0.26
  -7 -10  -7    1.02    0.28
  -6  11   7    0.61    0.20
  -5  11   7    0.17    0.18
  -4  11   7    3.97    0.23
  -3  11   7    0.01    0.16
  -2  11   7    6.08    0.29
  -1  11   7    1.56    0.17
  -1 -11  -7    0.92    0.19
  -2 -11  -7    0.19    0.18
  -3 -11  -7    0.65    0.19
  -4 -11  -7    0.52    0.21
  -5 -11  -7    0.27    0.23
  -6 -11  -7    0.03    0.25
  -4  12   7    0.08    0.17
  -3  12   7    0.20    0.17
  -2  12   7    2.99    0.20
   0 -12  -7    0.80    0.21
  -1 -12  -7   -0.22    0.19
  -2 -12  -7    0.17    0.19
  -3 -12  -7    0.22    0.21
  -4 -12  -7    1.26    0.23
  -5 -12  -7   -0.13    0.24
  -6 -12  -7   -0.15    0.26
   0 -13  -7    3.23    0.27
  -1 -13  -7    0.00    0.22
  -2 -13  -7    0.84    0.23
  -3 -13  -7    0.79    0.23
  -4 -13  -7   -0.04    0.23
  -5 -13  -7    0.39    0.27
   0 -14  -7    1.26    0.27
  -1 -14  -7    0.74    0.25
  -2 -14  -7    0.40    0.25
  -3 -14  -7    0.29    0.25
  -4 -14  -7    0.71    0.27
   1 -15  -7    0.00    0.27
   0 -15  -7   -0.05    0.26
  -1 -15  -7   -0.28    0.26
  -2 -15  -7    0.22    0.26
  -3 -14   8    0.08    0.32
  -2 -14   8    0.13    0.30
  -1 -14   8    0.11    0.28
   0 -14   8    0.02    0.27
   1 -14   8   -0.14    0.27
   2 -14   8    1.18    0.30
  -3  14  -8   -0.14    0.29
   3 -14   8   -0.58    0.28
  -4 -13   8    1.01    0.31
  -3 -13   8   -0.30    0.28
  -2 -13   8    1.30    0.28
  -1 -13   8    0.04    0.26
   0 -13   8    0.28    0.27
   1 -13   8    0.99    0.27
  -2  13  -8    0.61    0.27
   2 -13   8    0.07    0.26
  -3  13  -8    0.30    0.28
   3 -13   8    0.67    0.27
  -4  13  -8    0.00    0.31
   4 -13   8    0.00    0.27
  -5 -12   8    0.61    0.29
  -4 -12   8    0.43    0.30
  -3 -12   8   -0.34    0.26
  -2 -12   8   -0.04    0.25
  -1 -12   8   -0.08    0.24
   0 -12   8   -0.04    0.24
   1 -12   8    2.48    0.26
  -2  12  -8    0.22    0.28
   2 -12   8    0.26    0.22
  -3  12  -8    4.61    0.35
   3 -12   8    5.13    0.33
  -4  12  -8    4.32    0.40
   4 -12   8    4.26    0.33
  -5  12  -8    0.71    0.34
  -6 -11   8    0.07    0.31
  -5 -11   8    0.39    0.28
  -4 -11   8    6.81    0.46
  -3 -11   8    1.90    0.26
  -2 -11   8    0.48    0.24
  -1 -11   8    2.53    0.26
   0 -11   8    2.60    0.25
  -1  11  -8    1.46    0.27
   1 -11   8    1.27    0.23
  -2  11  -8    0.41    0.25
   2 -11   8    0.24    0.22
  -3  11  -8   -0.07    0.25
   3 -11   8   -0.08    0.22
  -4  11  -8    1.68    0.31
  -5  11  -8    0.61    0.31
  -6  11  -8    0.36    0.33
  -7 -10   8   -0.13    0.33
  -6 -10   8    0.65    0.31
  -5 -10   8    3.09    0.29
  -4 -10   8    0.15    0.23
  -3 -10   8    0.56    0.23
  -2 -10   8   -0.09    0.18
  -2 -10   8   -0.04    0.12
  -1 -10   8    0.02    0.10
  -1 -10   8   -0.06    0.19
   0 -10   8    0.44    0.20
  -1  10  -8    1.33    0.24
   1 -10   8    1.62    0.22
  -2  10  -8    1.15    0.25
   2 -10   8    0.87    0.21
  -3  10  -8    0.01    0.25
   3 -10   8    0.18    0.20
  -4  10  -8    1.41    0.28
  -5  10  -8    0.54    0.27
  -6  10  -8    0.65    0.29
  -7  10  -8    0.08    0.35
  -7  -9   8    0.36    0.28
  -6  -9   8    1.10    0.29
  -5  -9   8    3.83    0.32
  -4  -9   8   -0.12    0.23
  -3  -9   8    5.61    0.35
  -2  -9   8    7.07    0.26
  -2  -9   8    6.78    0.35
  -1  -9   8    4.42    0.29
  -1  -9   8    4.80    0.20
   0  -9   8   21.64    0.60
   0  -9   8   21.55    0.49
  -1   9  -8    0.47    0.21
   1  -9   8    0.13    0.17
  -2   9  -8    7.84    0.39
   2  -9   8    8.31    0.36
  -3   9  -8    0.24    0.22
   3  -9   8    0.33    0.19
  -4   9  -8    3.27    0.30
  -5   9  -8    0.42    0.26
  -6   9  -8    0.06    0.27
  -7   9  -8   -0.12    0.32
  -8  -8   8   -0.05    0.34
  -7  -8   8    0.03    0.30
  -6  -8   8    0.23    0.27
  -5  -8   8    0.12    0.23
  -4  -8   8    0.28    0.20
  -3  -8   8    0.09    0.19
  -2  -8   8    0.16    0.16
  -2  -8   8    0.15    0.12
  -1  -8   8    1.73    0.19
  -1  -8   8    2.04    0.13
   0  -8   8    2.21    0.12
   0  -8   8    2.03    0.19
  -1   8  -8    8.20    0.37
   1  -8   8    8.14    0.34
   1  -8   8    8.16    0.23
  -2   8  -8    2.35    0.21
   2  -8   8    2.63    0.19
  -3   8  -8   13.59    0.49
  -4   8  -8    8.45    0.41
  -5   8  -8    1.45    0.26
  -6   8  -8    2.77    0.32
  -7   8  -8   -0.02    0.30
  -8   8  -8    1.45    0.38
  -8  -7   8   -0.41    0.32
  -7  -7   8   -0.17    0.28
  -6  -7   8    0.87    0.25
  -5  -7   8   -0.07    0.21
  -4  -7   8    1.96    0.23
  -3  -7   8    1.31    0.19
  -2  -7   8    1.54    0.18
  -2  -7   8    1.47    0.14
  -1  -7   8    9.59    0.34
  -1  -7   8    9.71    0.28
   0  -7   8    2.43    0.15
   0  -7   8    2.74    0.19
  -1   7  -8   23.18    0.65
   1  -7   8   24.27    0.55
   1  -7   8   24.69    0.62
  -2   7  -8    9.28    0.37
   2  -7   8    8.93    0.33
  -3   7  -8   -0.02    0.18
  -4   7  -8    0.09    0.21
  -5   7  -8    0.01    0.22
  -6   7  -8    0.16    0.24
  -7   7  -8    0.04    0.28
  -8   7  -8    0.92    0.35
  -8  -6   8   -0.12    0.30
  -7  -6   8    0.25    0.28
  -6  -6   8    0.79    0.25
  -5  -6   8    0.13    0.21
  -4  -6   8    0.80    0.18
  -3  -6   8    3.73    0.23
  -2  -6   8    3.48    0.20
  -2  -6   8    3.77    0.23
  -1  -6   8    7.69    0.25
  -1  -6   8    8.19    0.29
   0  -6   8   16.23    0.40
   0  -6   8   16.08    0.43
  -1   6  -8    0.53    0.15
   1  -6   8    0.38    0.09
   1  -6   8    0.39    0.12
  -2   6  -8   14.34    0.44
   2  -6   8   13.76    0.39
  -3   6  -8    8.50    0.34
  -4   6  -8   13.69    0.46
  -5   6  -8   11.67    0.45
  -6   6  -8    5.23    0.34
  -7   6  -8    4.27    0.35
  -8   6  -8    1.79    0.35
  -9  -5   8    0.58    0.35
  -8  -5   8    0.08    0.29
  -7  -5   8   -0.14    0.25
  -6  -5   8    3.20    0.30
  -5  -5   8    4.43    0.28
  -4  -5   8    5.35    0.31
  -3  -5   8    0.67    0.15
  -2  -5   8   11.11    0.35
  -2  -5   8   10.40    0.32
  -1  -5   8    0.94    0.13
  -1  -5   8    1.23    0.12
   0  -5   8   21.66    0.54
   0  -5   8   22.08    0.51
  -1   5  -8   22.80    0.58
   1  -5   8   22.34    0.52
   1  -5   8   23.13    0.56
  -2   5  -8    0.18    0.14
   2  -5   8    0.21    0.10
  -3   5  -8    0.87    0.16
  -4   5  -8    0.39    0.17
  -5   5  -8    2.19    0.23
  -6   5  -8    0.34    0.23
  -7   5  -8    0.58    0.27
  -8   5  -8    0.14    0.30
  -9   5  -8   -0.12    0.33
  -9  -4   8    0.25    0.34
  -8  -4   8   -0.03    0.28
  -7  -4   8    1.94    0.30
  -6  -4   8    0.39    0.23
  -5  -4   8    0.60    0.19
  -4  -4   8   -0.14    0.15
  -3  -4   8    4.36    0.24
  -2  -4   8    2.72    0.19
  -2  -4   8    2.76    0.20
  -1  -4   8    5.71    0.21
  -1  -4   8    5.90    0.22
   0  -4   8    0.31    0.09
   0  -4   8    0.71    0.10
  -1   4  -8   16.96    0.45
   1  -4   8   17.35    0.42
   1  -4   8   17.42    0.43
  -2   4  -8    3.72    0.21
   2  -4   8    3.79    0.17
  -3   4  -8    4.53    0.25
  -4   4  -8    9.42    0.34
  -5   4  -8   -0.03    0.18
  -6   4  -8    3.04    0.26
  -7   4  -8    1.47    0.27
  -8   4  -8    0.99    0.30
  -9   4  -8    0.07    0.32
  -9  -3   8    0.08    0.31
  -8  -3   8    0.40    0.29
  -7  -3   8    1.70    0.28
  -6  -3   8    1.15    0.23
  -5  -3   8    4.63    0.31
  -4  -3   8   25.41    0.66
  -3  -3   8    9.13    0.32
  -2  -3   8   40.23    0.92
  -2  -3   8   39.86    0.90
   1   3  -8   73.17    1.61
  -1  -3   8   74.31    1.61
  -1  -3   8   71.58    1.57
   0  -3   8   75.06    1.61
   0  -3   8   72.62    1.58
  -1   3  -8   24.05    0.59
   1  -3   8   23.99    0.56
   1  -3   8   24.90    0.56
  -2   3  -8   38.68    0.91
   2  -3   8   40.47    0.89
   2  -3   8   39.46    0.88
  -3   3  -8   13.97    0.40
  -4   3  -8   28.74    0.72
  -5   3  -8   -0.26    0.16
  -6   3  -8    0.24    0.20
  -7   3  -8    0.04    0.23
  -8   3  -8    0.06    0.27
  -9   3  -8    0.07    0.31
  -9  -2   8    0.38    0.31
  -8  -2   8    2.65    0.31
  -7  -2   8    0.30    0.25
  -6  -2   8    0.48    0.21
  -5  -2   8    0.30    0.18
  -4  -2   8    0.79    0.16
  -3  -2   8    4.09    0.21
   2   2  -8    0.53    0.09
  -2  -2   8    0.39    0.12
  -2  -2   8    0.47    0.10
   1   2  -8   11.25    0.30
  -1  -2   8   11.04    0.30
  -1  -2   8   11.18    0.31
   0   2  -8    3.73    0.14
   0  -2   8    3.94    0.14
   0  -2   8    3.88    0.17
  -1   2  -8    0.06    0.08
   1  -2   8    0.14    0.09
   1  -2   8    0.02    0.04
  -2   2  -8   10.17    0.28
   2  -2   8    8.85    0.24
   2  -2   8   10.12    0.28
  -3   2  -8    8.72    0.28
  -4   2  -8   13.27    0.39
  -5   2  -8    0.18    0.16
  -6   2  -8    4.11    0.27
  -7   2  -8    3.50    0.29
  -8   2  -8    1.33    0.29
  -9   2  -8    0.43    0.30
  -9  -1   8    2.60    0.35
  -8  -1   8   -0.17    0.27
  -7  -1   8    0.39    0.22
  -6  -1   8    0.07    0.20
  -5  -1   8    0.11    0.17
  -4  -1   8    5.01    0.26
  -3  -1   8    4.80    0.22
   2   1  -8   16.20    0.41
  -2  -1   8   16.01    0.42
  -2  -1   8   15.75    0.41
   1   1  -8    6.43    0.20
  -1  -1   8    6.20    0.22
  -1  -1   8    6.33    0.19
   0   1  -8   23.66    0.53
   0  -1   8   24.20    0.51
   0  -1   8   23.89    0.55
   0  -1   8   21.52    0.51
  -1   1  -8    6.04    0.19
   1  -1   8    6.35    0.21
  -2   1  -8    4.41    0.17
   2  -1   8    4.80    0.19
  -4   1  -8    0.00    0.12
  -5   1  -8    2.74    0.20
  -6   1  -8    0.38    0.19
  -7   1  -8    1.63    0.24
  -8   1  -8   -0.11    0.25
  -9   1  -8    0.22    0.29
  -9   0   8    0.40    0.30
  -8   0   8   15.32    0.60
  -7   0   8    1.49    0.25
  -6   0   8    1.99    0.22
  -5   0   8    0.54    0.17
  -4   0   8    5.88    0.25
   3   0  -8    0.57    0.11
  -3   0   8    0.25    0.13
  -3   0   8    0.34    0.10
   2   0  -8   -0.04    0.08
  -2   0   8   -0.08    0.07
  -2   0   8   -0.05    0.12
   1   0  -8    2.79    0.13
  -1   0   8    2.55    0.17
   0   0  -8   33.44    0.73
   0   0   8   32.42    0.74
  -1   0  -8   21.08    0.48
   1   0   8   20.84    0.50
  -2   0  -8   42.74    0.95
   2   0   8   43.20    0.95
  -3   0  -8   54.66    1.21
  -4   0  -8   16.41    0.44
  -5   0  -8   51.83    1.20
  -6   0  -8    6.81    0.34
  -7   0  -8    7.84    0.41
  -8   0  -8    6.15    0.44
  -9   0  -8    1.40    0.30
  -9   1   8    2.07    0.32
  -8   1   8    0.38    0.25
  -7   1   8    0.28    0.22
  -6   1   8   -0.07    0.18
  -5   1   8   -0.04    0.15
  -4   1   8    4.78    0.24
   3  -1  -8    4.14    0.21
  -3   1   8    4.53    0.20
  -3   1   8    4.74    0.24
   2  -1  -8   15.92    0.41
  -2   1   8   16.08    0.38
  -2   1   8   16.04    0.42
   1  -1  -8    6.28    0.19
  -1   1   8    6.07    0.21
   0  -1  -8   23.83    0.53
   0   1   8   23.86    0.56
  -1  -1  -8    5.85    0.15
   1   1   8    5.77    0.20
  -2  -1  -8    4.66    0.14
   2   1   8    4.61    0.20
  -3  -1  -8    1.99    0.12
  -4  -1  -8   -0.02    0.11
  -5  -1  -8    2.55    0.19
  -6  -1  -8    0.32    0.18
  -7  -1  -8    2.10    0.25
  -8  -1  -8   -0.07    0.24
  -9  -1  -8    0.50    0.28
  -9   2   8    0.40    0.30
  -8   2   8    3.32    0.32
  -7   2   8    0.45    0.22
  -6   2   8    0.44    0.19
  -5   2   8    0.51    0.16
  -4   2   8    0.60    0.13
  -4   2   8    0.59    0.15
   3  -2  -8    3.74    0.20
  -3   2   8    4.06    0.18
  -3   2   8    4.03    0.21
   2  -2  -8    0.35    0.09
  -2   2   8    0.30    0.05
  -2   2   8    0.67    0.13
   1  -2  -8   10.34    0.27
  -1   2   8   10.64    0.30
   0  -2  -8    3.86    0.11
   0   2   8    3.83    0.18
   1   2   8    0.14    0.10
  -2  -2  -8    9.77    0.25
   2   2   8   10.62    0.31
  -3  -2  -8    7.86    0.24
  -4  -2  -8   12.75    0.37
  -5  -2  -8    0.31    0.15
  -6  -2  -8    4.16    0.30
  -7  -2  -8    4.14    0.30
  -8  -2  -8    2.29    0.28
  -9  -2  -8    0.47    0.28
  -9   3   8    0.29    0.30
  -8   3   8    1.08    0.27
  -7   3   8    1.86    0.26
  -6   3   8    1.00    0.20
  -5   3   8    3.98    0.25
  -4   3   8   24.27    0.60
  -4   3   8   23.51    0.61
   3  -3  -8    8.23    0.28
  -3   3   8    8.49    0.30
  -3   3   8    8.48    0.26
   2  -3  -8   38.84    0.87
  -2   3   8   37.03    0.86
   1  -3  -8   71.75    1.58
  -1   3   8   72.93    1.57
   0  -3  -8   70.15    1.55
   0   3   8   73.72    1.56
   1   3   8   24.04    0.57
  -2  -3  -8   38.93    0.85
  -3  -3  -8   15.08    0.38
  -4  -3  -8   28.71    0.69
  -5  -3  -8    0.25    0.15
  -6  -3  -8    0.10    0.17
  -7  -3  -8    0.16    0.20
  -8  -3  -8    0.91    0.26
  -9  -3  -8    0.47    0.28
  -8   4   8    0.10    0.25
  -7   4   8    1.27    0.24
  -6   4   8    0.35    0.18
  -5   4   8    0.55    0.18
  -5   4   8    0.46    0.16
  -4   4   8    0.13    0.12
  -4   4   8   -0.18    0.16
   3  -4  -8    4.13    0.21
  -3   4   8    4.19    0.22
  -3   4   8    4.70    0.20
   2  -4  -8    2.38    0.16
  -2   4   8    2.49    0.17
   1  -4  -8    5.70    0.18
  -1   4   8    5.49    0.22
   0  -4  -8    0.39    0.06
   0   4   8    0.35    0.12
  -1  -4  -8   16.77    0.38
  -1  -4  -8   16.93    0.38
   1   4   8   16.82    0.44
  -2  -4  -8    4.11    0.14
  -3  -4  -8    4.55    0.18
  -4  -4  -8   10.63    0.33
  -5  -4  -8    0.32    0.15
  -6  -4  -8    4.25    0.27
  -7  -4  -8    2.75    0.26
  -8  -4  -8    1.13    0.26
  -9  -4  -8    0.84    0.29
  -7   5   8   -0.07    0.22
  -6   5   8    2.61    0.24
  -6   5   8    2.34    0.23
  -5   5   8    4.52    0.26
  -5   5   8    4.62    0.28
  -4   5   8    5.07    0.28
  -4   5   8    5.23    0.25
   3  -5  -8    0.97    0.14
  -3   5   8    0.54    0.14
  -3   5   8    0.81    0.11
   2  -5  -8   10.63    0.31
  -2   5   8   10.30    0.33
   1  -5  -8    1.17    0.10
  -1   5   8    1.26    0.15
   0  -5  -8   21.59    0.50
   0   5   8   21.68    0.53
  -1  -5  -8   22.41    0.51
  -1  -5  -8   22.30    0.52
   1   5   8   23.19    0.56
  -2  -5  -8    0.36    0.07
  -3  -5  -8    0.71    0.10
  -4  -5  -8    0.19    0.12
  -5  -5  -8    2.38    0.20
  -6  -5  -8    0.53    0.19
  -7  -5  -8    0.60    0.23
  -8  -5  -8   -0.02    0.25
  -9  -5  -8    0.04    0.27
  -7   6   8   -0.18    0.20
  -6   6   8    0.22    0.20
  -6   6   8    0.45    0.20
  -5   6   8    0.00    0.18
  -5   6   8    0.28    0.17
  -4   6   8    0.99    0.18
  -4   6   8    1.01    0.15
  -3   6   8    2.96    0.19
  -3   6   8    3.21    0.23
   2  -6  -8    3.46    0.18
  -2   6   8    3.79    0.24
  -2   6   8    3.35    0.16
   1  -6  -8    8.42    0.25
  -1   6   8    7.87    0.29
   0  -6  -8   15.12    0.38
   0   6   8   15.16    0.41
  -1  -6  -8    0.35    0.08
  -1  -6  -8    0.21    0.08
   1   6   8    0.48    0.14
  -2  -6  -8   14.69    0.37
  -2  -6  -8   14.58    0.37
  -3  -6  -8    9.71    0.29
  -4  -6  -8   15.32    0.42
  -5  -6  -8   13.12    0.42
  -6  -6  -8    6.89    0.36
  -7  -6  -8    5.22    0.33
  -8  -6  -8    2.37    0.30
  -8   7   8   -0.27    0.22
  -7   7   8    0.05    0.20
  -6   7   8    0.75    0.20
  -5   7   8   -0.04    0.18
  -5   7   8    0.19    0.18
  -4   7   8    2.02    0.19
  -4   7   8    1.98    0.19
  -3   7   8    1.67    0.15
  -3   7   8    1.52    0.17
  -2   7   8    1.57    0.17
  -2   7   8    1.76    0.12
   1  -7  -8    9.56    0.29
  -1   7   8    9.71    0.32
   0  -7  -8    2.24    0.15
   0   7   8    2.35    0.17
  -1  -7  -8   23.59    0.57
  -1  -7  -8   24.43    0.57
   1   7   8   24.44    0.60
  -2  -7  -8   10.20    0.30
  -2  -7  -8   10.48    0.30
  -3  -7  -8    0.14    0.11
  -4  -7  -8    0.18    0.14
  -5  -7  -8   -0.06    0.16
  -6  -7  -8    0.15    0.20
  -7  -7  -8   -0.03    0.24
  -8  -7  -8    1.40    0.29
  -8   8   8    0.14    0.22
  -7   8   8   -0.01    0.20
  -6   8   8    0.31    0.20
  -5   8   8    0.27    0.18
  -4   8   8    0.36    0.17
  -3   8   8    0.16    0.16
  -2   8   8    0.05    0.15
  -1   8   8    2.08    0.17
   0   8   8    2.19    0.18
  -1  -8  -8    8.11    0.28
  -2  -8  -8    2.75    0.16
  -3  -8  -8   15.16    0.43
  -4  -8  -8   10.06    0.36
  -5  -8  -8    1.55    0.20
  -6  -8  -8    3.08    0.26
  -7  -8  -8    0.86    0.26
  -8  -8  -8    2.07    0.32
  -7   9   8    0.32    0.22
  -6   9   8    0.77    0.21
  -5   9   8    4.08    0.25
  -4   9   8   -0.05    0.17
  -3   9   8    5.84    0.28
  -2   9   8    7.39    0.30
  -1   9   8    4.69    0.27
   0   9   8   20.59    0.53
  -1  -9  -8    0.18    0.13
  -2  -9  -8    8.26    0.31
  -3  -9  -8    0.26    0.15
  -4  -9  -8    3.63    0.23
  -5  -9  -8    0.36    0.20
  -6  -9  -8    0.15    0.22
  -7  -9  -8    0.27    0.25
  -7  10   8    0.18    0.21
  -6  10   8    0.68    0.21
  -5  10   8    3.20    0.25
  -4  10   8    0.25    0.18
  -3  10   8    0.35    0.17
  -2  10   8   -0.08    0.16
  -1  10   8    0.16    0.16
  -1 -10  -8    1.69    0.18
  -2 -10  -8    0.74    0.16
  -3 -10  -8    0.40    0.17
  -4 -10  -8    1.79    0.21
  -5 -10  -8    0.82    0.22
  -6 -10  -8    0.79    0.24
  -7 -10  -8    0.22    0.27
  -6  11   8   -0.02    0.21
  -5  11   8   -0.06    0.19
  -4  11   8    5.99    0.33
  -3  11   8    1.58    0.20
  -2  11   8    0.98    0.18
  -1  11   8    2.26    0.20
  -1 -11  -8    1.17    0.19
  -2 -11  -8    0.29    0.18
  -3 -11  -8    0.16    0.18
  -4 -11  -8    2.12    0.23
  -5 -11  -8    0.28    0.22
  -6 -11  -8   -0.10    0.25
  -5  12   8    0.72    0.22
  -4  12   8    0.44    0.19
  -3  12   8    0.12    0.18
  -2  12   8    0.08    0.17
   0 -12  -8   -0.21    0.19
  -1 -12  -8    2.45    0.23
  -2 -12  -8    0.31    0.20
  -3 -12  -8    5.38    0.35
  -4 -12  -8    4.13    0.29
  -5 -12  -8    1.60    0.27
   0 -13  -8    0.18    0.22
  -1 -13  -8    0.93    0.23
  -2 -13  -8    0.26    0.22
  -3 -13  -8    0.05    0.22
  -4 -13  -8   -0.09    0.23
   0 -14  -8    0.13    0.24
  -1 -14  -8   -0.26    0.24
  -2 -14  -8    0.84    0.25
  -3 -14  -8    0.15    0.24
   0 -15  -8    1.16    0.29
  -2 -14   9    0.10    0.29
  -1 -14   9    0.20    0.30
   0 -14   9    0.18    0.28
   1 -14   9    0.08    0.28
   2 -14   9    0.07    0.28
  -4 -13   9    0.75    0.32
  -3 -13   9   -0.06    0.28
  -2 -13   9    2.19    0.31
  -1 -13   9    0.47    0.26
   0 -13   9    1.97    0.28
   1 -13   9    0.99    0.28
  -2  13  -9    0.79    0.31
   2 -13   9    0.49    0.28
  -3  13  -9    0.39    0.31
   3 -13   9   -0.05    0.27
  -4  13  -9    0.87    0.35
  -5 -12   9   -0.21    0.31
  -4 -12   9   -0.25    0.29
  -3 -12   9    0.06    0.26
  -2 -12   9    0.28    0.27
  -1 -12   9   -0.33    0.23
   0 -12   9    0.31    0.24
   1 -12   9    0.68    0.25
  -2  12  -9    0.68    0.29
   2 -12   9    0.73    0.26
  -3  12  -9    0.77    0.30
   3 -12   9    0.46    0.25
  -4  12  -9    0.45    0.28
  -5  12  -9    0.19    0.31
  -6 -11   9   -0.51    0.29
  -5 -11   9    0.84    0.29
  -4 -11   9   -0.16    0.27
  -3 -11   9    0.14    0.25
  -2 -11   9    1.53    0.26
  -1 -11   9    1.30    0.25
   0 -11   9    2.71    0.26
   1 -11   9    2.17    0.25
  -2  11  -9    7.67    0.47
   2 -11   9    7.91    0.40
  -3  11  -9    1.87    0.31
   3 -11   9    1.56    0.24
  -4  11  -9    0.79    0.30
   4 -11   9    0.75    0.25
  -5  11  -9   -0.03    0.30
  -6  11  -9    0.72    0.35
  -6 -10   9    1.12    0.30
  -5 -10   9    0.64    0.27
  -4 -10   9    1.97    0.29
  -3 -10   9   -0.03    0.15
  -3 -10   9    0.06    0.23
  -2 -10   9    1.88    0.25
  -2 -10   9    1.80    0.16
  -1 -10   9    0.01    0.20
   0 -10   9    0.23    0.20
  -1  10  -9    0.49    0.25
   1 -10   9    0.44    0.20
  -2  10  -9    0.37    0.24
   2 -10   9    0.33    0.20
  -3  10  -9    1.97    0.28
   3 -10   9    1.23    0.22
  -4  10  -9    0.75    0.27
   4 -10   9    0.86    0.23
  -5  10  -9    0.93    0.29
  -6  10  -9   -0.02    0.29
  -7  -9   9   -0.18    0.32
  -6  -9   9    0.29    0.28
  -5  -9   9    0.70    0.26
  -4  -9   9   -0.16    0.22
  -3  -9   9    0.01    0.16
  -3  -9   9    0.04    0.22
  -2  -9   9    0.00    0.13
  -2  -9   9   -0.06    0.20
  -1  -9   9    2.16    0.23
  -1  -9   9    2.51    0.15
   0  -9   9    3.09    0.17
   0  -9   9    3.42    0.24
  -1   9  -9   -0.28    0.20
   1  -9   9    0.00    0.17
  -2   9  -9    1.82    0.23
   2  -9   9    1.94    0.21
  -3   9  -9    0.82    0.23
   3  -9   9    1.07    0.21
  -4   9  -9    0.30    0.23
  -5   9  -9    0.40    0.27
  -6   9  -9    0.39    0.30
  -7   9  -9    0.57    0.32
  -7  -8   9    0.29    0.31
  -6  -8   9   -0.04    0.28
  -5  -8   9    1.83    0.28
  -4  -8   9    1.66    0.25
  -3  -8   9    1.58    0.22
  -3  -8   9    1.62    0.18
  -2  -8   9    0.54    0.18
  -2  -8   9    0.07    0.13
  -1  -8   9    0.06    0.16
  -1  -8   9    0.09    0.12
   0  -8   9    0.05    0.10
   0  -8   9   -0.12    0.16
  -1   8  -9    0.17    0.19
   1  -8   9    0.16    0.09
   1  -8   9    0.23    0.16
  -2   8  -9    0.21    0.19
   2  -8   9    0.03    0.16
  -3   8  -9    0.24    0.21
   3  -8   9    0.09    0.17
  -4   8  -9    2.76    0.28
  -5   8  -9    3.61    0.30
  -6   8  -9    1.77    0.31
  -7   8  -9   -0.16    0.29
  -8  -7   9    0.02    0.34
  -7  -7   9    0.16    0.28
  -6  -7   9    0.06    0.25
  -5  -7   9    0.62    0.22
  -4  -7   9    2.48    0.25
  -3  -7   9    7.21    0.35
  -2  -7   9    8.93    0.31
  -2  -7   9    8.99    0.35
  -1  -7   9    1.16    0.17
  -1  -7   9    0.79    0.12
   0  -7   9   75.93    1.62
   0  -7   9   74.89    1.69
  -1   7  -9   27.93    0.73
   1  -7   9   27.53    0.69
   1  -7   9   27.63    0.63
  -2   7  -9    6.95    0.35
   2  -7   9    5.69    0.28
  -3   7  -9   11.68    0.44
   3  -7   9   12.28    0.39
  -4   7  -9    6.90    0.37
  -5   7  -9    2.21    0.27
  -6   7  -9    3.30    0.32
  -7   7  -9    0.66    0.30
  -8   7  -9   -0.53    0.32
  -8  -6   9    0.68    0.31
  -7  -6   9   -0.13    0.27
  -6  -6   9   -0.07    0.24
  -5  -6   9   -0.09    0.21
  -4  -6   9    2.98    0.25
  -3  -6   9    0.29    0.17
  -2  -6   9    0.98    0.14
  -2  -6   9    0.99    0.17
  -1  -6   9    9.39    0.29
  -1  -6   9    9.38    0.32
   0  -6   9    0.37    0.13
   0  -6   9    0.41    0.11
  -1   6  -9    0.48    0.16
   1  -6   9    0.53    0.11
   1  -6   9    0.75    0.14
  -2   6  -9    3.52    0.23
   2  -6   9    3.49    0.22
  -3   6  -9    0.25    0.17
   3  -6   9    0.18    0.13
  -4   6  -9    0.01    0.19
  -5   6  -9   -0.29    0.20
  -6   6  -9   -0.21    0.24
  -7   6  -9    0.02    0.27
  -8   6  -9   -0.20    0.31
  -8  -5   9    0.15    0.30
  -7  -5   9   -0.04    0.28
  -6  -5   9    0.29    0.24
  -5  -5   9    1.16    0.23
  -4  -5   9    5.15    0.31
  -3  -5   9    0.78    0.16
  -2  -5   9   10.83    0.33
  -2  -5   9   11.11    0.35
  -1  -5   9   15.91    0.42
  -1  -5   9   16.95    0.45
   0  -5   9    6.91    0.24
   0  -5   9    6.91    0.25
  -1   5  -9   16.61    0.48
   1  -5   9   16.92    0.42
   1  -5   9   17.06    0.44
  -2   5  -9   18.75    0.52
   2  -5   9   20.02    0.50
  -3   5  -9    4.03    0.27
   3  -5   9    4.06    0.21
  -4   5  -9    8.78    0.38
  -5   5  -9    1.54    0.23
  -6   5  -9    2.61    0.27
  -7   5  -9    0.16    0.27
  -8   5  -9    0.01    0.30
  -9  -4   9    0.48    0.35
  -8  -4   9    0.55    0.29
  -7  -4   9    1.42    0.28
  -6  -4   9    2.36    0.28
  -5  -4   9    1.97    0.24
  -4  -4   9    8.10    0.34
  -3  -4   9    5.12    0.27
  -2  -4   9    1.62    0.15
  -2  -4   9    1.66    0.15
  -1  -4   9    1.11    0.13
  -1  -4   9    0.86    0.12
   0  -4   9    1.92    0.14
   0  -4   9    1.96    0.13
  -1   4  -9    2.79    0.18
   1  -4   9    3.14    0.17
   1  -4   9    2.69    0.17
  -2   4  -9    0.44    0.14
   2  -4   9    0.63    0.10
   2  -4   9    0.42    0.11
  -3   4  -9    0.34    0.14
   3  -4   9    0.03    0.10
  -4   4  -9   32.38    0.80
  -5   4  -9    6.05    0.35
  -6   4  -9    5.41    0.33
  -7   4  -9    5.65    0.41
  -8   4  -9    2.50    0.33
  -9  -3   9   -0.14    0.31
  -8  -3   9    0.40    0.29
  -7  -3   9   -0.08    0.25
  -6  -3   9    0.31    0.22
  -5  -3   9    0.19    0.18
  -4  -3   9    0.25    0.16
  -3  -3   9    0.30    0.13
  -3  -3   9    0.28    0.15
  -2  -3   9    0.07    0.13
  -2  -3   9   -0.02    0.11
   1   3  -9    1.08    0.11
  -1  -3   9    0.90    0.13
  -1  -3   9    1.03    0.11
   0  -3   9    0.43    0.11
   0  -3   9    0.30    0.08
  -1   3  -9    3.54    0.19
   1  -3   9    3.50    0.15
   1  -3   9    3.59    0.19
  -2   3  -9    3.38    0.19
   2  -3   9    2.88    0.19
   2  -3   9    3.17    0.15
  -3   3  -9    3.81    0.23
   3  -3   9    3.70    0.17
  -4   3  -9    0.20    0.15
  -5   3  -9    4.65    0.30
  -6   3  -9    0.47    0.21
  -7   3  -9    0.33    0.24
  -8   3  -9   -0.15    0.26
  -9   3  -9   -0.38    0.29
  -9  -2   9    0.22    0.32
  -8  -2   9    0.50    0.28
  -7  -2   9    0.55    0.25
  -6  -2   9    2.91    0.27
  -5  -2   9    1.74    0.21
  -4  -2   9    3.70    0.25
  -3  -2   9    2.79    0.19
  -3  -2   9    2.96    0.18
   2   2  -9   25.29    0.62
  -2  -2   9   26.38    0.63
  -2  -2   9   26.56    0.63
   1   2  -9    0.87    0.10
  -1  -2   9    0.95    0.09
  -1  -2   9    0.87    0.12
   0  -2   9   -0.13    0.03
   0  -2   9    0.08    0.11
  -1   2  -9    1.03    0.11
   1  -2   9    0.92    0.12
  -2   2  -9    3.97    0.19
   2  -2   9    3.74    0.19
   3  -2   9   13.33    0.32
  -4   2  -9    0.37    0.14
  -5   2  -9    6.17    0.31
  -6   2  -9    3.74    0.26
  -7   2  -9    0.57    0.23
  -8   2  -9    2.35    0.31
  -9   2  -9    1.22    0.32
  -9  -1   9    0.07    0.30
  -8  -1   9    0.65    0.27
  -7  -1   9    0.20    0.24
  -6  -1   9    0.67    0.20
  -5  -1   9    1.39    0.19
  -4  -1   9    7.67    0.31
  -3  -1   9   17.63    0.47
  -3  -1   9   18.17    0.47
   2   1  -9    6.52    0.23
  -2  -1   9    6.38    0.22
  -2  -1   9    6.64    0.26
   1   1  -9   28.34    0.65
  -1  -1   9   28.54    0.67
   0   1  -9   30.34    0.68
   0  -1   9   29.96    0.70
  -1   1  -9   23.70    0.56
   1  -1   9   24.69    0.57
  -2   1  -9   63.20    1.40
   2  -1   9   64.12    1.39
  -3   1  -9   11.35    0.32
  -4   1  -9   32.60    0.78
  -5   1  -9   14.86    0.45
  -6   1  -9    2.83    0.24
  -7   1  -9    0.15    0.22
  -8   1  -9    0.37    0.25
  -9   1  -9    0.05    0.29
  -8   0   9    0.24    0.26
  -7   0   9    0.06    0.23
  -6   0   9    0.12    0.19
  -5   0   9    0.24    0.16
  -4   0   9   -0.19    0.13
  -3   0   9    0.08    0.15
  -3   0   9   -0.07    0.10
   2   0  -9   -0.04    0.09
  -2   0   9    0.08    0.12
  -2   0   9   -0.02    0.07
   1   0  -9    0.11    0.07
  -1   0   9    0.08    0.12
   0   0  -9    0.00    0.06
   0   0   9    0.09    0.12
  -1   0  -9    0.01    0.06
   1   0   9    0.04    0.11
  -2   0  -9    0.04    0.07
   2   0   9   -0.07    0.11
  -3   0  -9   -0.01    0.09
  -4   0  -9   -0.07    0.11
   4   0   9   -0.14    0.05
  -5   0  -9    0.09    0.14
  -6   0  -9   -0.10    0.17
  -7   0  -9   -0.17    0.21
  -8   0  -9    0.01    0.24
  -9   0  -9    0.15    0.27
  -8   1   9    0.19    0.25
  -7   1   9   -0.09    0.21
  -6   1   9    0.53    0.19
  -5   1   9    1.40    0.18
  -4   1   9    7.38    0.32
  -4   1   9    7.06    0.27
   3  -1  -9   17.21    0.48
  -3   1   9   18.42    0.45
  -3   1   9   18.23    0.49
   2  -1  -9    6.26    0.22
  -2   1   9    6.66    0.25
   1  -1  -9   27.76    0.63
  -1   1   9   27.47    0.65
   0  -1  -9   30.81    0.67
   0   1   9   29.36    0.70
   1   1   9   23.90    0.57
  -2  -1  -9   63.64    1.37
   2   1   9   62.67    1.38
  -3  -1  -9   11.05    0.30
  -4  -1  -9   31.61    0.75
  -5  -1  -9   14.55    0.44
  -6  -1  -9    2.38    0.22
  -7  -1  -9    0.45    0.22
  -8  -1  -9    0.08    0.24
  -9  -1  -9    0.22    0.27
  -7   2   9    0.10    0.21
  -6   2   9    2.41    0.23
  -5   2   9    1.08    0.17
  -4   2   9    3.29    0.21
  -4   2   9    3.22    0.23
   3  -2  -9    2.50    0.17
  -3   2   9    2.80    0.16
  -3   2   9    2.97    0.20
   2  -2  -9   25.17    0.61
  -2   2   9   25.64    0.62
   1  -2  -9    0.85    0.08
  -1   2   9    1.03    0.14
   0  -2  -9    0.08    0.05
   0   2   9   -0.04    0.12
   1   2   9    1.21    0.13
  -2  -2  -9    3.77    0.12
   2   2   9    4.49    0.20
  -3  -2  -9   34.08    0.77
  -4  -2  -9    0.00    0.11
  -5  -2  -9    5.43    0.27
  -6  -2  -9    3.33    0.24
  -7  -2  -9    1.08    0.22
  -8  -2  -9    3.00    0.29
  -9  -2  -9    0.87    0.29
  -7   3   9    0.13    0.21
  -6   3   9    0.43    0.18
  -5   3   9   -0.13    0.19
  -5   3   9    0.14    0.15
  -4   3   9    0.30    0.18
  -4   3   9    0.12    0.12
   3  -3  -9    0.21    0.11
  -3   3   9    0.45    0.16
  -3   3   9    0.22    0.09
   2  -3  -9   -0.07    0.09
  -2   3   9    0.18    0.14
  -2   3   9    0.04    0.05
   1  -3  -9    1.23    0.09
  -1   3   9    0.59    0.13
   0  -3  -9    0.11    0.05
   0   3   9    0.32    0.13
   1   3   9    3.27    0.21
  -2  -3  -9    2.60    0.10
   2   3   9    2.75    0.18
  -3  -3  -9    3.38    0.16
  -4  -3  -9    0.28    0.11
  -5  -3  -9    4.04    0.25
  -6  -3  -9    0.88    0.19
  -7  -3  -9    0.49    0.21
  -8  -3  -9    0.17    0.24
  -9  -3  -9    0.17    0.27
  -6   4   9    1.22    0.23
  -6   4   9    1.50    0.21
  -5   4   9    1.57    0.21
  -5   4   9    1.63    0.18
  -4   4   9    8.19    0.29
  -4   4   9    7.69    0.34
   3  -4  -9    5.11    0.24
  -3   4   9    4.69    0.24
  -3   4   9    5.41    0.20
   2  -4  -9    1.68    0.13
  -2   4   9    1.64    0.16
  -2   4   9    1.75    0.09
   1  -4  -9    1.01    0.10
  -1   4   9    1.24    0.15
   0  -4  -9    1.56    0.10
   0   4   9    1.82    0.16
  -1  -4  -9    2.80    0.09
  -1  -4  -9    2.90    0.09
   1   4   9    3.20    0.19
  -2  -4  -9    0.45    0.06
  -3  -4  -9    0.26    0.09
  -4  -4  -9   30.68    0.73
  -5  -4  -9    6.08    0.30
  -6  -4  -9    5.70    0.32
  -7  -4  -9    6.69    0.39
  -8  -4  -9    2.90    0.29
  -7   5   9   -0.38    0.23
  -6   5   9    0.18    0.21
  -5   5   9    0.99    0.20
  -5   5   9    1.10    0.19
  -4   5   9    5.19    0.25
  -4   5   9    5.04    0.30
  -3   5   9    1.00    0.11
  -3   5   9    0.79    0.16
   2  -5  -9   10.77    0.31
  -2   5   9   10.49    0.26
  -2   5   9   10.02    0.33
   1  -5  -9   16.13    0.40
  -1   5   9   16.07    0.44
   0  -5  -9    6.62    0.19
   0   5   9    6.92    0.27
  -1  -5  -9   16.64    0.38
  -1  -5  -9   16.29    0.38
   1   5   9   16.05    0.45
  -2  -5  -9   19.57    0.45
  -2  -5  -9   19.23    0.45
  -3  -5  -9    4.34    0.18
  -4  -5  -9    8.94    0.30
  -5  -5  -9    2.16    0.19
  -6  -5  -9    3.18    0.24
  -7  -5  -9    0.22    0.23
  -8  -5  -9    0.07    0.24
  -8   6   9   -0.06    0.24
  -7   6   9   -0.14    0.23
  -6   6   9    0.06    0.20
  -5   6   9    0.14    0.20
  -4   6   9    2.52    0.21
  -3   6   9    0.44    0.17
  -2   6   9    1.02    0.17
   1  -6  -9    8.61    0.26
  -1   6   9    8.62    0.32
   0  -6  -9    0.39    0.08
   0   6   9    0.33    0.15
  -1  -6  -9    0.64    0.08
  -1  -6  -9    0.69    0.08
   1   6   9    0.53    0.16
  -2  -6  -9    3.57    0.16
  -2  -6  -9    3.60    0.16
  -3  -6  -9    0.19    0.10
  -4  -6  -9    0.08    0.12
  -5  -6  -9    0.20    0.16
  -6  -6  -9    0.33    0.20
  -7  -6  -9    0.39    0.23
  -8  -6  -9    0.13    0.26
  -8   7   9   -0.18    0.23
  -7   7   9   -0.17    0.22
  -6   7   9    0.13    0.21
  -5   7   9    0.61    0.20
  -4   7   9    1.74    0.20
  -3   7   9    7.44    0.32
  -2   7   9    8.78    0.33
  -1   7   9    1.00    0.16
   0   7   9   75.02    1.64
  -1  -7  -9   27.38    0.62
   1   7   9   26.27    0.66
  -2  -7  -9    6.15    0.22
  -3  -7  -9   13.38    0.37
  -4  -7  -9    9.07    0.31
  -5  -7  -9    2.60    0.21
  -6  -7  -9    3.81    0.27
  -7  -7  -9    1.31    0.25
  -8  -7  -9    0.07    0.26
  -7   8   9    0.11    0.22
  -6   8   9    0.36    0.21
  -5   8   9    1.28    0.21
  -4   8   9    1.90    0.21
  -3   8   9    1.17    0.19
  -2   8   9    0.66    0.17
  -1   8   9    0.39    0.17
   0   8   9    0.04    0.16
  -1  -8  -9    0.06    0.11
  -2  -8  -9    0.35    0.12
  -3  -8  -9   -0.01    0.13
  -4  -8  -9    2.74    0.19
  -5  -8  -9    4.06    0.29
  -6  -8  -9    1.96    0.24
  -7  -8  -9    0.68    0.26
  -7   9   9    0.26    0.23
  -6   9   9    0.33    0.21
  -5   9   9    1.00    0.21
  -4   9   9    0.10    0.19
  -3   9   9    0.17    0.18
  -2   9   9   -0.12    0.17
  -1   9   9    2.53    0.21
   0   9   9    2.98    0.21
  -1  -9  -9   -0.07    0.13
  -2  -9  -9    2.03    0.17
  -3  -9  -9    1.15    0.16
  -4  -9  -9    0.06    0.16
  -5  -9  -9   -0.11    0.18
  -6  -9  -9    0.05    0.22
  -7  -9  -9    0.82    0.26
  -6  10   9    1.56    0.23
  -5  10   9    0.50    0.21
  -4  10   9    1.92    0.22
  -3  10   9   -0.05    0.18
  -2  10   9    1.79    0.21
  -1  10   9    0.21    0.18
  -1 -10  -9    0.50    0.16
  -2 -10  -9    0.24    0.16
  -3 -10  -9    1.73    0.19
  -4 -10  -9    1.34    0.20
  -5 -10  -9    1.62    0.23
  -6 -10  -9   -0.09    0.23
  -6  11   9    0.06    0.22
  -5  11   9    0.81    0.22
  -4  11   9   -0.03    0.19
  -3  11   9    0.36    0.20
  -2  11   9    1.71    0.21
  -1  11   9    1.84    0.21
  -1 -11  -9    3.01    0.22
  -2 -11  -9    7.88    0.36
  -3 -11  -9    1.75    0.21
  -4 -11  -9    1.02    0.21
  -5 -11  -9    0.06    0.22
  -6 -11  -9    0.90    0.26
  -5  12   9    0.25    0.21
  -4  12   9    0.15    0.21
  -3  12   9    0.13    0.20
  -2  12   9    0.10    0.19
   0 -12  -9   -0.05    0.20
  -1 -12  -9    1.05    0.21
  -2 -12  -9    0.69    0.20
  -3 -12  -9    0.42    0.21
  -4 -12  -9    0.01    0.21
  -5 -12  -9   -0.27    0.22
  -3  13   9    0.29    0.21
   0 -13  -9    1.57    0.25
  -1 -13  -9    1.27    0.24
  -2 -13  -9    0.60    0.22
  -3 -13  -9    0.18    0.22
  -4 -13  -9    0.63    0.25
   0 -14  -9    0.98    0.25
  -1 -14  -9    0.19    0.24
  -2 -14  -9   -0.08    0.23
  -3 -13  10   -0.43    0.28
  -2 -13  10   -0.02    0.28
  -1 -13  10    0.15    0.27
   0 -13  10    0.02    0.25
  -3  13 -10    0.67    0.34
  -4 -12  10    0.21    0.30
  -3 -12  10    0.54    0.29
  -2 -12  10    1.23    0.29
  -1 -12  10    1.12    0.27
   0 -12  10    0.12    0.24
   1 -12  10    0.11    0.24
  -2  12 -10    1.15    0.31
  -3  12 -10    0.21    0.30
  -4  12 -10    0.14    0.32
  -5 -11  10   -0.16    0.30
  -4 -11  10   -0.22    0.28
  -3 -11  10    0.20    0.25
  -2 -11  10    0.27    0.25
  -1 -11  10    1.24    0.25
   0 -11  10    0.04    0.22
   1 -11  10    3.66    0.29
  -2  11 -10    2.21    0.32
   2 -11  10    2.01    0.26
  -3  11 -10    0.71    0.28
  -4  11 -10    1.33    0.32
  -5  11 -10    0.44    0.32
  -6 -10  10   -0.17    0.31
  -5 -10  10   -0.49    0.28
  -4 -10  10    0.05    0.19
  -4 -10  10    0.34    0.27
  -3 -10  10    0.26    0.16
  -3 -10  10   -0.12    0.23
  -2 -10  10    0.88    0.24
  -2 -10  10    1.21    0.16
  -1 -10  10    0.05    0.20
   0 -10  10    1.95    0.23
   1 -10  10   -0.04    0.21
  -2  10 -10   -0.29    0.24
   2 -10  10   -0.21    0.20
  -3  10 -10   -0.16    0.25
  -4  10 -10    0.12    0.27
  -5  10 -10    0.24    0.30
  -6  10 -10    0.20    0.32
  -6  -9  10    0.48    0.31
  -5  -9  10   -0.34    0.27
  -4  -9  10   -0.37    0.23
  -3  -9  10    0.83    0.17
  -3  -9  10    0.82    0.24
  -2  -9  10    0.95    0.22
  -2  -9  10    0.43    0.15
  -1  -9  10    7.42    0.28
  -1  -9  10    7.20    0.36
   0  -9  10    2.69    0.23
   0  -9  10    2.64    0.18
   1  -9  10   11.00    0.42
  -2   9 -10   13.74    0.52
   2  -9  10   13.61    0.46
  -3   9 -10    3.63    0.31
   3  -9  10    4.53    0.28
  -4   9 -10    8.47    0.46
  -5   9 -10    1.43    0.30
  -6   9 -10    6.05    0.41
  -7  -8  10    0.22    0.33
  -6  -8  10   -0.10    0.29
  -5  -8  10    0.22    0.24
  -4  -8  10    0.80    0.24
  -3  -8  10   -0.05    0.16
  -3  -8  10    0.09    0.20
  -2  -8  10    4.17    0.25
  -2  -8  10    3.85    0.26
  -1  -8  10    3.40    0.24
  -1  -8  10    3.37    0.22
   0  -8  10    0.09    0.16
   0  -8  10    0.00    0.11
  -1   8 -10    0.16    0.20
   1  -8  10    0.12    0.11
   1  -8  10    0.05    0.16
  -2   8 -10    1.45    0.24
   2  -8  10    1.25    0.19
  -3   8 -10    0.17    0.21
   3  -8  10    0.35    0.17
  -4   8 -10   -0.07    0.23
  -5   8 -10    0.40    0.25
  -6   8 -10    0.30    0.29
  -7   8 -10   -0.09    0.30
  -7  -7  10    0.31    0.31
  -6  -7  10   -0.45    0.25
  -5  -7  10    0.53    0.24
  -4  -7  10    0.66    0.22
  -3  -7  10    0.15    0.17
  -3  -7  10    0.26    0.19
  -2  -7  10    4.58    0.31
  -2  -7  10    4.83    0.26
  -1  -7  10    0.27    0.13
  -1  -7  10    0.37    0.16
   0  -7  10    0.66    0.16
   0  -7  10    0.79    0.13
  -1   7 -10   -0.01    0.18
   1  -7  10   -0.03    0.11
   1  -7  10   -0.04    0.15
  -2   7 -10    0.66    0.19
   2  -7  10    0.79    0.16
  -3   7 -10    2.27    0.24
   3  -7  10    1.99    0.18
  -4   7 -10    1.50    0.24
  -5   7 -10    1.21    0.25
  -6   7 -10    0.15    0.26
  -7   7 -10   -0.01    0.30
  -8  -6  10    0.94    0.36
  -7  -6  10    0.62    0.31
  -6  -6  10    2.23    0.31
  -5  -6  10    1.03    0.25
  -4  -6  10    3.04    0.25
  -3  -6  10    5.68    0.33
  -3  -6  10    5.29    0.29
  -2  -6  10   11.69    0.40
  -2  -6  10   12.08    0.37
  -1  -6  10   19.42    0.52
  -1  -6  10   19.42    0.49
   0  -6  10    8.64    0.31
   0  -6  10    8.26    0.28
  -1   6 -10    0.52    0.17
   1  -6  10    0.15    0.12
   1  -6  10    0.19    0.13
  -2   6 -10    1.34    0.19
   2  -6  10    1.06    0.15
  -3   6 -10    0.31    0.19
   3  -6  10    0.14    0.14
  -4   6 -10   -0.08    0.19
  -5   6 -10    0.98    0.23
  -6   6 -10    2.06    0.28
  -7   6 -10    0.55    0.28
  -8   6 -10    0.83    0.33
  -8  -5  10    0.03    0.33
  -7  -5  10    0.12    0.29
  -6  -5  10   -0.17    0.24
  -5  -5  10    0.17    0.22
  -4  -5  10    2.13    0.23
  -3  -5  10    0.94    0.18
  -3  -5  10    1.20    0.18
  -2  -5  10    9.21    0.33
  -2  -5  10    9.26    0.34
  -1  -5  10    1.46    0.15
  -1  -5  10    1.44    0.15
   0  -5  10    6.08    0.25
   0  -5  10    6.29    0.25
  -1   5 -10    4.35    0.27
   1  -5  10    4.60    0.22
   1  -5  10    4.75    0.22
  -2   5 -10    5.33    0.27
   2  -5  10    5.32    0.23
  -3   5 -10   11.30    0.40
   3  -5  10   11.61    0.34
  -4   5 -10    1.76    0.21
  -5   5 -10    2.64    0.25
  -6   5 -10    1.82    0.27
  -7   5 -10    0.29    0.26
  -8   5 -10    1.18    0.32
  -7  -4  10    0.05    0.26
  -6  -4  10    0.49    0.24
  -5  -4  10    1.10    0.22
  -4  -4  10    0.62    0.19
  -3  -4  10    7.67    0.34
  -3  -4  10    8.56    0.33
  -2  -4  10    2.03    0.17
  -2  -4  10    2.10    0.18
  -1  -4  10    0.38    0.12
  -1  -4  10    0.35    0.13
   0  -4  10   10.08    0.30
   0  -4  10    9.45    0.31
  -1   4 -10    1.31    0.15
   1  -4  10    1.38    0.14
   1  -4  10    1.61    0.12
  -2   4 -10   12.02    0.38
   2  -4  10   11.82    0.34
   2  -4  10   12.24    0.33
  -3   4 -10    2.24    0.19
   3  -4  10    2.59    0.15
  -4   4 -10    0.21    0.17
  -5   4 -10    0.21    0.19
  -6   4 -10    0.45    0.22
  -7   4 -10    0.37    0.26
  -8   4 -10    0.19    0.29
  -7  -3  10   -0.20    0.27
  -6  -3  10    0.24    0.22
  -5  -3  10    2.63    0.24
  -4  -3  10    0.42    0.17
  -3  -3  10    8.12    0.31
  -3  -3  10    7.99    0.32
  -2  -3  10    5.12    0.23
  -2  -3  10    5.02    0.26
   1   3 -10    9.86    0.30
  -1  -3  10   10.54    0.30
  -1  -3  10   10.40    0.32
   0  -3  10   26.02    0.60
   0  -3  10   25.44    0.61
  -1   3 -10   22.73    0.58
   1  -3  10   23.71    0.56
  -2   3 -10   38.64    0.92
   2  -3  10   39.94    0.89
  -3   3 -10    4.34    0.25
   3  -3  10    4.05    0.17
  -4   3 -10   17.49    0.50
  -5   3 -10   16.27    0.51
  -6   3 -10    9.99    0.43
  -7   3 -10    2.52    0.28
  -8   3 -10    0.40    0.28
  -7  -2  10    0.34    0.24
  -6  -2  10    0.97    0.24
  -5  -2  10    0.38    0.18
  -4  -2  10    1.96    0.22
  -4  -2  10    1.82    0.19
  -3  -2  10   11.30    0.38
  -3  -2  10   11.45    0.36
   2   2 -10    7.79    0.26
  -2  -2  10    7.71    0.30
  -2  -2  10    7.78    0.26
   1   2 -10    2.14    0.15
  -1  -2  10    1.90    0.16
  -1  -2  10    1.93    0.14
   0  -2  10    3.26    0.20
   0  -2  10    2.66    0.11
  -1   2 -10    2.67    0.18
   1  -2  10    2.84    0.17
  -2   2 -10    9.40    0.30
   2  -2  10    9.83    0.32
  -3   2 -10    0.94    0.13
  -4   2 -10    0.67    0.15
  -5   2 -10    0.01    0.16
  -6   2 -10    0.63    0.20
  -7   2 -10    0.43    0.23
  -8   2 -10   -0.18    0.26
  -7  -1  10    0.24    0.23
  -6  -1  10    0.28    0.21
  -5  -1  10    0.27    0.17
  -4  -1  10   -0.03    0.17
  -4  -1  10    0.00    0.14
  -3  -1  10    0.14    0.16
  -3  -1  10    0.19    0.12
   2   1 -10    2.67    0.18
  -2  -1  10    2.50    0.16
  -2  -1  10    3.28    0.23
   1   1 -10    5.47    0.19
  -1  -1  10    5.28    0.16
  -1  -1  10    5.55    0.24
   0  -1  10    6.81    0.26
  -1   1 -10   12.62    0.33
   1  -1  10   12.41    0.36
  -2   1 -10    2.77    0.16
   2  -1  10    2.90    0.18
  -3   1 -10   24.50    0.59
  -4   1 -10    1.97    0.16
  -5   1 -10    3.01    0.21
  -6   1 -10    2.42    0.23
  -7   1 -10    1.02    0.24
  -8   1 -10    1.06    0.27
  -6   0  10    2.55    0.25
  -5   0  10    2.40    0.21
  -4   0  10   12.95    0.43
  -4   0  10   12.97    0.39
  -3   0  10    0.72    0.12
  -3   0  10    0.88    0.16
   2   0 -10   27.84    0.67
  -2   0  10   28.98    0.69
   1   0 -10    6.09    0.20
  -1   0  10    6.67    0.26
   0   0 -10    8.58    0.23
   0   0  10    8.92    0.30
   1   0  10    4.92    0.23
  -2   0 -10    0.45    0.08
   2   0  10    0.45    0.14
  -3   0 -10    3.65    0.18
  -4   0 -10    0.08    0.11
  -5   0 -10   11.70    0.39
  -6   0 -10    0.25    0.19
  -7   0 -10    2.16    0.26
  -8   0 -10    2.73    0.30
  -6   1  10    0.21    0.19
  -5   1  10    0.26    0.16
  -5   1  10    0.37    0.21
  -4   1  10    0.14    0.13
  -4   1  10    0.13    0.18
   3  -1 -10    0.11    0.12
  -3   1  10    0.03    0.09
  -3   1  10    0.16    0.17
   2  -1 -10    2.47    0.16
  -2   1  10    2.76    0.10
  -2   1  10    2.53    0.18
   1  -1 -10    5.34    0.18
   0  -1 -10    6.68    0.18
   0   1  10    6.69    0.27
   1   1  10   12.83    0.37
  -2  -1 -10    2.62    0.12
   2   1  10    2.88    0.19
  -3  -1 -10   24.60    0.57
  -4  -1 -10    2.43    0.15
  -5  -1 -10    2.67    0.19
  -6  -1 -10    2.25    0.21
  -7  -1 -10    0.87    0.23
  -8  -1 -10    1.21    0.26
  -5   2  10    0.24    0.16
  -5   2  10    0.20    0.21
  -4   2  10    1.59    0.14
  -4   2  10    1.35    0.19
  -3   2  10   11.16    0.31
  -3   2  10   11.51    0.38
   2  -2 -10    7.06    0.25
  -2   2  10    7.67    0.28
   1  -2 -10    1.78    0.12
  -1   2  10    1.94    0.17
   0  -2 -10    3.20    0.11
   0   2  10    3.27    0.22
   1   2  10    2.38    0.18
  -2  -2 -10    8.97    0.21
   2   2  10    8.87    0.30
  -3  -2 -10    0.82    0.09
  -4  -2 -10    0.70    0.12
  -5  -2 -10   -0.11    0.14
  -6  -2 -10    0.70    0.19
  -7  -2 -10    0.34    0.21
  -8  -2 -10    0.08    0.24
  -6   3  10    0.16    0.22
  -5   3  10    2.02    0.24
  -4   3  10    0.04    0.19
  -3   3  10    5.03    0.18
   2  -3 -10    4.68    0.20
  -2   3  10    5.00    0.27
   1  -3 -10    9.57    0.27
  -1   3  10   10.12    0.34
   0  -3 -10   24.92    0.55
   0   3  10   25.00    0.62
   1   3  10   23.57    0.59
   2   3  10   39.18    0.91
  -3  -3 -10    3.86    0.16
  -4  -3 -10   15.46    0.41
  -5  -3 -10   15.56    0.45
  -6  -3 -10   10.40    0.40
  -7  -3 -10    2.92    0.26
  -8  -3 -10    1.01    0.24
  -8   4  10    0.19    0.27
  -7   4  10   -0.16    0.23
  -6   4  10    0.20    0.22
  -5   4  10    0.79    0.22
  -4   4  10    0.98    0.21
  -3   4  10    7.68    0.33
   2  -4 -10    1.74    0.14
  -2   4  10    1.90    0.19
   1  -4 -10    0.40    0.09
  -1   4  10    0.36    0.16
   0  -4 -10    9.00    0.24
   0   4  10    9.21    0.33
   1   4  10    1.28    0.17
  -3  -4 -10    2.22    0.15
  -4  -4 -10    0.30    0.12
  -5  -4 -10   -0.31    0.13
  -6  -4 -10    0.53    0.18
  -7  -4 -10    0.37    0.21
  -8  -4 -10    0.65    0.25
  -8   5  10   -0.20    0.25
  -7   5  10   -0.13    0.23
  -6   5  10    0.26    0.23
  -5   5  10    0.67    0.21
  -4   5  10    1.79    0.21
  -3   5  10    1.03    0.19
  -2   5  10    9.07    0.34
   1  -5 -10    1.47    0.11
  -1   5  10    1.55    0.19
   0  -5 -10    5.82    0.18
   0   5  10    5.77    0.26
  -1  -5 -10    4.30    0.13
  -1  -5 -10    4.31    0.14
   1   5  10    4.43    0.23
  -2  -5 -10    5.35    0.16
  -2  -5 -10    5.15    0.16
  -3  -5 -10   11.28    0.31
  -4  -5 -10    1.78    0.15
  -5  -5 -10    3.63    0.26
  -6  -5 -10    1.61    0.21
  -7  -5 -10    0.45    0.21
  -8  -5 -10    1.16    0.26
  -8   6  10    0.29    0.26
  -7   6  10    0.34    0.25
  -6   6  10    1.96    0.25
  -5   6  10    0.74    0.22
  -4   6  10    2.87    0.23
  -3   6  10    4.99    0.29
  -2   6  10   11.52    0.39
  -1   6  10   18.75    0.51
   0  -6 -10    7.94    0.24
   0   6  10    8.35    0.33
  -1  -6 -10    0.24    0.07
  -1  -6 -10    0.25    0.08
   1   6  10    0.24    0.17
  -2  -6 -10    1.18    0.09
  -3  -6 -10    0.20    0.10
  -4  -6 -10    0.14    0.12
  -5  -6 -10    1.58    0.19
  -6  -6 -10    2.36    0.23
  -7  -6 -10    1.01    0.24
  -8  -6 -10    0.98    0.25
  -7   7  10    0.04    0.24
  -6   7  10    0.06    0.22
  -5   7  10    0.54    0.22
  -4   7  10    0.39    0.20
  -3   7  10    0.32    0.19
  -2   7  10    4.71    0.29
  -1   7  10    0.57    0.18
   0   7  10    0.70    0.17
  -1  -7 -10   -0.03    0.09
   1   7  10    0.00    0.17
  -2  -7 -10    0.90    0.11
  -3  -7 -10    2.01    0.14
  -4  -7 -10    1.60    0.16
  -5  -7 -10    1.26    0.18
  -6  -7 -10    0.29    0.20
  -7  -7 -10    0.40    0.23
  -7   8  10    0.39    0.24
  -6   8  10   -0.23    0.21
  -5   8  10    0.50    0.21
  -4   8  10    0.89    0.22
  -3   8  10    0.24    0.19
  -2   8  10    3.97    0.25
  -1   8  10    3.56    0.24
   0   8  10   -0.04    0.18
  -1  -8 -10    0.09    0.11
  -2  -8 -10    1.70    0.14
  -3  -8 -10    0.17    0.13
  -4  -8 -10    0.12    0.14
  -5  -8 -10    0.68    0.18
  -6  -8 -10    0.56    0.21
  -7  -8 -10    0.00    0.23
  -6   9  10   -0.07    0.22
  -5   9  10    0.36    0.21
  -4   9  10    0.01    0.20
  -3   9  10    1.04    0.21
  -2   9  10    0.16    0.19
  -1   9  10    7.70    0.35
   0   9  10    3.02    0.24
  -1  -9 -10   10.49    0.34
  -2  -9 -10   14.20    0.41
  -3  -9 -10    4.57    0.26
  -4  -9 -10    8.96    0.35
  -5  -9 -10    1.51    0.21
  -6  -9 -10    6.39    0.39
  -6  10  10    0.40    0.23
  -5  10  10    0.28    0.22
  -4  10  10    0.49    0.21
  -3  10  10    0.30    0.20
  -2  10  10    1.37    0.22
  -1  10  10    0.00    0.19
  -1 -10 -10    0.03    0.15
  -2 -10 -10    0.02    0.15
  -3 -10 -10   -0.17    0.16
  -4 -10 -10    0.07    0.18
  -5 -10 -10    0.44    0.20
  -6 -10 -10    0.31    0.24
  -5  11  10    0.19    0.22
  -4  11  10    0.16    0.21
  -3  11  10    0.43    0.22
  -2  11  10    0.40    0.21
  -1  11  10    1.11    0.22
   0 -11 -10   -0.12    0.17
  -1 -11 -10    3.90    0.24
  -2 -11 -10    2.88    0.22
  -3 -11 -10    0.33    0.19
  -4 -11 -10    1.28    0.22
  -5 -11 -10    0.23    0.22
  -4  12  10    0.87    0.24
  -3  12  10    0.70    0.24
  -2  12  10    1.25    0.23
   0 -12 -10    0.48    0.20
  -1 -12 -10    0.10    0.20
  -2 -12 -10    0.73    0.20
  -3 -12 -10   -0.09    0.20
  -4 -12 -10    0.59    0.23
  -3  13  10    0.07    0.22
  -2  13  10    0.24    0.22
   0 -13 -10   -0.21    0.21
  -1 -13 -10    0.31    0.22
  -2 -13 -10    0.64    0.22
  -3 -13 -10    0.57    0.23
  -3  12 -11    0.13    0.31
  -2  11 -11    0.54    0.29
  -3  11 -11    0.42    0.31
  -4  11 -11   -0.19    0.30
  -5 -10  11    0.21    0.23
  -4 -10  11    1.09    0.21
  -3 -10  11    1.31    0.19
  -3 -10  11    1.15    0.28
  -2 -10  11    1.14    0.26
  -1 -10  11    1.39    0.26
  -2  10 -11    0.98    0.27
  -3  10 -11    0.34    0.27
  -4  10 -11    0.61    0.29
  -5  10 -11    0.43    0.31
  -4  -9  11    0.15    0.20
  -4  -9  11   -0.14    0.25
  -3  -9  11   -0.19    0.17
  -3  -9  11   -0.11    0.23
  -2  -9  11    0.31    0.16
  -2  -9  11    0.15    0.22
  -1  -9  11    0.96    0.16
  -1  -9  11    0.64    0.22
   0  -9  11    0.52    0.14
   0  -9  11    0.30    0.21
  -2   9 -11    0.23    0.24
  -3   9 -11   -0.15    0.24
  -4   9 -11    0.44    0.27
  -5   9 -11    1.09    0.30
  -6   9 -11   -0.07    0.30
  -5  -8  11    0.22    0.28
  -4  -8  11    2.19    0.28
  -4  -8  11    1.64    0.23
  -3  -8  11    0.22    0.18
  -3  -8  11    0.22    0.22
  -2  -8  11   20.82    0.60
  -2  -8  11   20.26    0.55
  -1  -8  11    5.97    0.32
  -1  -8  11    6.13    0.28
   0  -8  11    1.24    0.20
   0  -8  11    1.62    0.15
   1  -8  11    7.14    0.26
  -2   8 -11    2.21    0.26
  -3   8 -11    0.94    0.24
  -4   8 -11    1.21    0.26
  -5   8 -11    1.16    0.28
  -6   8 -11   -0.15    0.28
  -5  -7  11    0.36    0.26
  -4  -7  11   -0.15    0.19
  -4  -7  11    0.08    0.22
  -3  -7  11    3.94    0.24
  -3  -7  11    4.09    0.28
  -2  -7  11   -0.09    0.15
  -2  -7  11   -0.13    0.18
  -1  -7  11    0.66    0.16
  -1  -7  11    0.99    0.19
   0  -7  11    0.15    0.13
   0  -7  11    0.06    0.16
   1  -7  11    1.22    0.14
  -2   7 -11    4.07    0.27
  -3   7 -11    6.84    0.39
  -4   7 -11    2.91    0.29
  -5   7 -11    1.36    0.27
  -6   7 -11    2.43    0.31
  -7   7 -11    0.21    0.30
  -5  -6  11    0.14    0.24
  -4  -6  11    0.08    0.19
  -4  -6  11   -0.14    0.20
  -3  -6  11   -0.09    0.19
  -3  -6  11    0.04    0.18
  -2  -6  11    5.25    0.28
  -2  -6  11    5.39    0.31
  -1  -6  11    2.44    0.20
  -1  -6  11    2.35    0.18
   0  -6  11    0.17    0.14
   0  -6  11    0.17    0.14
  -1   6 -11    0.43    0.18
   1  -6  11    0.31    0.13
  -2   6 -11    0.31    0.18
  -3   6 -11    0.08    0.19
  -4   6 -11    0.56    0.21
  -5   6 -11    0.26    0.22
  -6   6 -11    0.02    0.25
  -7   6 -11    0.33    0.29
  -5  -5  11    0.52    0.23
  -4  -5  11    0.79    0.21
  -4  -5  11    0.42    0.20
  -3  -5  11    1.87    0.21
  -3  -5  11    1.85    0.20
  -2  -5  11    0.03    0.16
  -2  -5  11   -0.08    0.15
  -1  -5  11   -0.01    0.13
  -1  -5  11    0.23    0.15
   0  -5  11    2.26    0.17
   0  -5  11    2.17    0.16
  -1   5 -11    0.57    0.17
   1  -5  11    0.78    0.15
  -2   5 -11   18.75    0.53
   2  -5  11   18.23    0.48
  -3   5 -11    7.09    0.34
  -4   5 -11    5.38    0.33
  -5   5 -11    7.35    0.37
  -6   5 -11    4.77    0.33
  -7   5 -11    3.55    0.33
  -5  -4  11    0.72    0.22
  -4  -4  11    2.68    0.24
  -4  -4  11    2.74    0.25
  -3  -4  11    6.84    0.32
  -3  -4  11    7.17    0.33
  -2  -4  11    4.65    0.26
  -2  -4  11    4.50    0.25
  -1  -4  11   14.77    0.41
  -1  -4  11   15.26    0.43
   0  -4  11    7.66    0.25
   0  -4  11    7.38    0.29
  -1   4 -11    0.06    0.14
   1  -4  11   -0.03    0.13
  -2   4 -11   10.07    0.35
   2  -4  11   10.09    0.33
  -3   4 -11    0.05    0.15
  -4   4 -11    4.48    0.29
  -5   4 -11    0.06    0.19
  -6   4 -11    0.22    0.22
  -7   4 -11    0.26    0.26
  -8   4 -11    0.41    0.29
  -4  -3  11    1.75    0.23
  -4  -3  11    1.99    0.21
  -3  -3  11    0.47    0.15
  -3  -3  11    0.02    0.18
  -2  -3  11    0.30    0.16
  -2  -3  11    0.26    0.12
  -1  -3  11    0.21    0.10
  -1  -3  11    0.17    0.15
   0  -3  11    2.00    0.17
   1  -3  11    7.24    0.28
  -2   3 -11    9.78    0.33
   2  -3  11    9.54    0.33
  -3   3 -11    0.15    0.14
  -4   3 -11    0.26    0.16
  -5   3 -11    0.79    0.19
  -6   3 -11    0.12    0.21
  -7   3 -11    0.01    0.24
  -8   3 -11   -0.31    0.27
  -5  -2  11    3.52    0.29
  -4  -2  11    1.61    0.19
  -4  -2  11    1.65    0.23
  -3  -2  11    5.31    0.25
  -3  -2  11    4.77    0.27
  -2  -2  11    7.42    0.31
  -2  -2  11    7.73    0.26
  -1  -2  11    4.55    0.25
   0  -2  11   32.45    0.76
   1  -2  11   11.55    0.36
  -2   2 -11   19.88    0.51
   2  -2  11   19.89    0.52
  -3   2 -11   18.19    0.48
  -4   2 -11    2.14    0.18
  -5   2 -11   -0.14    0.16
  -6   2 -11    0.44    0.20
  -7   2 -11   -0.06    0.22
  -8   2 -11    0.09    0.26
  -5  -1  11    0.13    0.23
  -4  -1  11    1.98    0.23
  -3  -1  11    0.12    0.18
  -2  -1  11    0.20    0.16
   1   1 -11    3.71    0.18
  -1  -1  11    3.76    0.25
   0  -1  11    1.43    0.17
   1  -1  11   28.23    0.68
  -2   1 -11    3.81    0.19
   2  -1  11    3.85    0.24
  -3   1 -11    9.47    0.30
  -4   1 -11    8.38    0.30
  -5   1 -11    3.42    0.22
  -6   1 -11    8.01    0.38
  -7   1 -11    3.15    0.28
  -8   1 -11    1.03    0.27
  -6   0  11    0.00    0.23
  -5   0  11   -0.44    0.22
  -4   0  11    0.18    0.21
  -3   0  11   -0.15    0.16
  -2   0  11    0.09    0.16
   1   0 -11    0.09    0.08
  -1   0  11   -0.03    0.15
   0   0 -11    0.07    0.07
   0   0  11   -0.02    0.15
   1   0  11    0.04    0.14
  -2   0 -11   -0.07    0.08
   2   0  11   -0.07    0.15
  -3   0 -11    0.01    0.09
  -4   0 -11   -0.14    0.12
  -5   0 -11   -0.10    0.14
  -6   0 -11   -0.14    0.17
  -7   0 -11   -0.04    0.21
  -8   0 -11    0.11    0.25
  -6   1  11   -0.21    0.24
  -5   1  11    0.52    0.23
  -4   1  11    1.95    0.22
  -3   1  11    0.04    0.18
  -2   1  11    0.40    0.16
   1  -1 -11    3.56    0.16
  -1   1  11    3.79    0.26
   0  -1 -11    1.34    0.08
   0   1  11    1.17    0.17
   1   1  11   29.21    0.71
  -2  -1 -11    3.65    0.14
   2   1  11    4.13    0.25
  -3  -1 -11    9.16    0.26
  -4  -1 -11    8.86    0.28
  -5  -1 -11    3.37    0.24
  -6  -1 -11    7.01    0.34
  -7  -1 -11    3.37    0.27
  -8  -1 -11    1.20    0.26
  -7   2  11   -0.28    0.25
  -6   2  11    0.76    0.24
  -5   2  11    2.92    0.27
  -4   2  11    1.41    0.23
  -3   2  11    4.63    0.27
  -2   2  11    7.89    0.33
   1  -2 -11    3.83    0.16
  -1   2  11    4.31    0.26
   0  -2 -11   32.25    0.70
   0   2  11   31.51    0.77
   1   2  11   11.21    0.35
   2   2  11   19.28    0.52
  -3  -2 -11   17.58    0.42
  -4  -2 -11    2.27    0.14
  -5  -2 -11   -0.02    0.14
  -6  -2 -11    0.24    0.18
  -7  -2 -11    0.41    0.21
  -8  -2 -11   -0.11    0.23
  -8   3  11    0.05    0.29
  -7   3  11   -0.30    0.24
  -6   3  11    0.11    0.23
  -5   3  11    0.38    0.23
  -4   3  11    1.58    0.22
  -3   3  11    0.10    0.18
  -2   3  11    0.30    0.18
   1  -3 -11    0.21    0.08
  -1   3  11    0.44    0.18
   0  -3 -11    1.83    0.09
   0   3  11    2.14    0.20
   1   3  11    6.99    0.30
   2   3  11   10.45    0.36
  -3  -3 -11    0.05    0.07
  -4  -3 -11    0.14    0.11
  -5  -3 -11    1.22    0.16
  -6  -3 -11    0.25    0.17
  -7  -3 -11    0.12    0.20
  -8  -3 -11    0.39    0.24
  -8   4  11   -0.17    0.27
  -7   4  11   -0.06    0.26
  -6   4  11    1.70    0.27
  -5   4  11    0.35    0.21
  -4   4  11    2.59    0.25
  -3   4  11    6.34    0.33
  -2   4  11    5.18    0.28
  -1   4  11   15.83    0.47
   0  -4 -11    7.02    0.19
   0   4  11    7.30    0.31
   1   4  11    0.15    0.17
  -3  -4 -11    0.00    0.07
  -4  -4 -11    4.79    0.22
  -5  -4 -11    0.16    0.14
  -6  -4 -11   -0.29    0.17
  -7  -4 -11    0.27    0.21
  -8  -4 -11    0.43    0.23
  -7   5  11   -0.30    0.24
  -6   5  11    1.44    0.26
  -5   5  11    0.17    0.22
  -4   5  11    1.07    0.22
  -3   5  11    1.35    0.20
  -2   5  11    0.30    0.19
  -1   5  11    0.27    0.18
   0  -5 -11    1.80    0.13
   0   5  11    2.42    0.21
   1   5  11    0.86    0.19
  -3  -5 -11    6.86    0.22
  -4  -5 -11    5.57    0.24
  -5  -5 -11    7.57    0.31
  -6  -5 -11    4.67    0.31
  -7  -5 -11    3.67    0.27
  -7   6  11   -0.18    0.25
  -6   6  11   -0.21    0.23
  -5   6  11    0.46    0.23
  -4   6  11    0.12    0.20
  -3   6  11    0.56    0.20
  -2   6  11    5.17    0.31
  -1   6  11    1.97    0.21
   0   6  11    0.09    0.17
  -1  -6 -11    0.29    0.07
   1   6  11    0.17    0.19
  -2  -6 -11    0.35    0.07
  -3  -6 -11    0.02    0.09
  -4  -6 -11    0.19    0.13
  -5  -6 -11    0.12    0.15
  -6  -6 -11    0.15    0.19
  -7  -6 -11    0.44    0.21
  -7   7  11    0.11    0.25
  -6   7  11    0.10    0.24
  -5   7  11    0.18    0.23
  -4   7  11    0.06    0.20
  -3   7  11    3.29    0.26
  -2   7  11    0.17    0.20
  -1   7  11    0.71    0.20
   0   7  11   -0.16    0.18
  -1  -7 -11    1.17    0.11
   1   7  11    1.45    0.21
  -2  -7 -11    4.36    0.18
  -3  -7 -11    6.96    0.24
  -4  -7 -11    3.14    0.23
  -5  -7 -11    1.87    0.20
  -6  -7 -11    2.82    0.24
  -7  -7 -11    0.41    0.23
  -6   8  11    0.16    0.23
  -5   8  11    0.33    0.22
  -4   8  11    1.70    0.25
  -3   8  11    0.17    0.21
  -2   8  11   19.78    0.57
  -1   8  11    6.61    0.36
   0   8  11    1.26    0.21
  -1  -8 -11    7.81    0.26
  -2  -8 -11    3.20    0.19
  -3  -8 -11    1.14    0.13
  -4  -8 -11    1.94    0.17
  -5  -8 -11    1.77    0.20
  -6  -8 -11    0.15    0.20
  -6   9  11   -0.06    0.24
  -5   9  11    0.15    0.23
  -4   9  11    0.00    0.21
  -3   9  11    0.08    0.21
  -2   9  11    0.22    0.21
  -1   9  11    0.81    0.22
   0   9  11    0.29    0.21
  -1  -9 -11    1.63    0.15
  -2  -9 -11    0.00    0.13
  -3  -9 -11   -0.10    0.14
  -4  -9 -11    0.04    0.16
  -5  -9 -11    1.30    0.20
  -6  -9 -11    0.31    0.22
  -5  10  11   -0.06    0.23
  -4  10  11    0.72    0.24
  -3  10  11    1.22    0.24
  -2  10  11    0.87    0.23
  -1  10  11    1.69    0.24
   0  10  11    6.77    0.36
  -1 -10 -11    0.90    0.16
  -2 -10 -11    1.06    0.16
  -3 -10 -11    0.75    0.17
  -4 -10 -11    0.79    0.19
  -5 -10 -11    0.22    0.20
  -4  11  11    0.13    0.23
  -3  11  11   -0.01    0.23
  -2  11  11    0.32    0.23
  -1  11  11    1.31    0.24
   0 -11 -11    0.17    0.17
  -1 -11 -11   -0.12    0.17
  -2 -11 -11    0.72    0.18
  -3 -11 -11    0.80    0.19
  -4 -11 -11    0.11    0.19
  -3  12  11    0.12    0.24
  -2  12  11    0.19    0.24
   0 -12 -11    0.14    0.20
  -1 -12 -11    0.04    0.19
  -2 -12 -11   -0.23    0.18
  -3 -12 -11    0.37    0.20
   0 -13 -11    0.22    0.22
  -1 -13 -11    0.65    0.22
  -3  11 -12    0.23    0.29
  -4 -10  12    0.14    0.21
  -2  10 -12    1.39    0.29
  -3  10 -12    0.41    0.28
  -4  10 -12    2.36    0.33
  -5  -9  12    0.02    0.24
  -4  -9  12    0.85    0.23
  -3  -9  12    0.16    0.19
  -2  -9  12    0.33    0.18
  -1  -9  12    0.28    0.16
  -2   9 -12   -0.29    0.24
  -3   9 -12    1.70    0.28
  -4   9 -12    0.16    0.27
  -5   9 -12    0.23    0.29
  -6  -8  12   -0.33    0.26
  -5  -8  12    0.38    0.25
  -4  -8  12    0.61    0.22
  -3  -8  12    2.40    0.23
  -2  -8  12    0.54    0.18
  -1  -8  12    5.03    0.29
   0  -8  12    4.58    0.26
   1  -8  12    1.10    0.15
  -2   8 -12    3.08    0.28
  -3   8 -12    0.45    0.23
  -4   8 -12    3.50    0.32
  -5   8 -12    0.35    0.28
  -6   8 -12   -0.23    0.29
  -5  -7  12    0.20    0.24
  -4  -7  12    0.05    0.21
  -3  -7  12    5.59    0.34
  -2  -7  12    2.31    0.21
  -1  -7  12   -0.21    0.16
   0  -7  12   -0.02    0.15
   1  -7  12    0.04    0.14
  -2   7 -12   -0.22    0.20
  -3   7 -12   -0.20    0.20
  -4   7 -12    2.49    0.28
  -5   7 -12    0.14    0.24
  -6   7 -12    0.35    0.27
  -5  -6  12    0.18    0.24
  -4  -6  12    4.20    0.28
  -3  -6  12    0.12    0.19
  -2  -6  12    3.20    0.23
  -1  -6  12    3.67    0.25
   0  -6  12    7.35    0.30
   1  -6  12    9.29    0.33
  -2   6 -12    6.10    0.33
  -3   6 -12    5.22    0.32
  -4   6 -12    5.07    0.37
  -5   6 -12    0.62    0.23
  -6   6 -12    2.33    0.30
  -5  -5  12   -0.06    0.23
  -4  -5  12    1.56    0.24
  -3  -5  12    1.00    0.21
  -2  -5  12   -0.20    0.17
  -1  -5  12    0.38    0.17
   0  -5  12    1.61    0.18
   1  -5  12    0.70    0.16
  -2   5 -12    0.28    0.17
   2  -5  12    0.11    0.15
  -3   5 -12    1.96    0.21
  -4   5 -12    0.62    0.21
  -5   5 -12    0.81    0.23
  -6   5 -12    0.54    0.25
  -7   5 -12    0.46    0.28
  -6  -4  12   -0.23    0.26
  -5  -4  12    0.35    0.24
  -4  -4  12    0.02    0.22
  -3  -4  12    3.15    0.24
  -2  -4  12    1.34    0.19
  -1  -4  12    2.19    0.19
   0  -4  12    3.77    0.26
   1  -4  12    0.29    0.16
  -2   4 -12    5.21    0.29
   2  -4  12    5.01    0.26
  -3   4 -12    1.59    0.19
  -4   4 -12    2.89    0.23
  -5   4 -12    0.80    0.21
  -6   4 -12    0.18    0.22
  -7   4 -12    0.20    0.26
  -6  -3  12    0.16    0.27
  -5  -3  12    3.00    0.29
  -4  -3  12    2.40    0.26
  -3  -3  12    0.74    0.21
  -2  -3  12    3.55    0.23
  -1  -3  12    0.75    0.18
   0  -3  12    7.51    0.31
   1  -3  12    1.99    0.18
  -2   3 -12    3.07    0.19
   2  -3  12    3.26    0.21
  -3   3 -12    2.31    0.19
  -4   3 -12    3.21    0.22
  -5   3 -12    3.31    0.25
  -6   3 -12    2.86    0.26
  -7   3 -12    2.33    0.28
  -6  -2  12   -0.09    0.26
  -5  -2  12    0.71    0.24
  -4  -2  12    0.31    0.20
  -3  -2  12    0.18    0.20
  -2  -2  12    4.33    0.29
  -1  -2  12    1.09    0.18
   0  -2  12    9.59    0.34
   1  -2  12    0.14    0.16
  -2   2 -12    4.29    0.22
   2  -2  12    4.08    0.26
  -3   2 -12    4.59    0.24
  -4   2 -12    3.31    0.21
  -5   2 -12    0.77    0.18
  -6   2 -12    0.19    0.20
  -7   2 -12    0.09    0.24
  -7  -1  12   -0.26    0.29
  -6  -1  12    0.04    0.25
  -5  -1  12    1.02    0.23
  -4  -1  12    0.62    0.21
  -3  -1  12    0.19    0.19
  -2  -1  12    0.53    0.19
  -1  -1  12    0.30    0.18
   0  -1  12    1.28    0.18
   1  -1  12    1.16    0.17
  -2   1 -12   -0.03    0.10
   2  -1  12    0.07    0.16
  -3   1 -12    7.34    0.27
  -4   1 -12    0.15    0.14
  -5   1 -12    1.54    0.19
  -6   1 -12    1.94    0.22
  -7   1 -12    2.25    0.26
  -7   0  12   -0.29    0.28
  -6   0  12   -0.03    0.26
  -5   0  12    0.57    0.25
  -4   0  12    2.49    0.26
  -3   0  12    4.44    0.27
  -2   0  12    9.79    0.38
  -1   0  12   15.50    0.46
   0   0  12   12.26    0.40
   1   0  12   31.76    0.76
  -2   0 -12    7.14    0.23
   2   0  12    7.08    0.31
  -3   0 -12   14.73    0.39
  -4   0 -12   10.39    0.33
  -5   0 -12    3.98    0.26
  -6   0 -12    4.62    0.32
  -7   0 -12    0.81    0.22
  -8   1  12   -0.17    0.30
  -7   1  12    0.06    0.28
  -6   1  12    0.33    0.27
  -5   1  12    1.50    0.27
  -4   1  12    0.52    0.23
  -3   1  12    0.24    0.20
  -2   1  12    0.73    0.19
  -1   1  12   -0.05    0.18
   0   1  12    1.25    0.19
   1   1  12    1.12    0.19
   2   1  12   -0.19    0.17
  -3  -1 -12    6.87    0.22
  -4  -1 -12    0.28    0.12
  -5  -1 -12    1.23    0.16
  -6  -1 -12    1.68    0.21
  -7  -1 -12    2.13    0.24
  -7   2  12    0.26    0.27
  -6   2  12    0.39    0.27
  -5   2  12    0.78    0.22
  -4   2  12    0.07    0.19
  -3   2  12    0.34    0.19
  -2   2  12    4.71    0.31
  -1   2  12    1.01    0.20
   0  -2 -12    9.65    0.24
   0   2  12    9.60    0.36
   1   2  12    0.03    0.18
   2   2  12    4.42    0.28
  -3  -2 -12    4.58    0.16
  -4  -2 -12    3.22    0.18
  -5  -2 -12    0.95    0.15
  -6  -2 -12    0.10    0.17
  -7  -2 -12    0.04    0.20
  -7   3  12    0.46    0.29
  -6   3  12    0.50    0.27
  -5   3  12    2.91    0.28
  -4   3  12    2.40    0.24
  -3   3  12    0.71    0.21
  -2   3  12    3.22    0.24
  -1   3  12    0.81    0.18
   0   3  12    8.48    0.34
   1   3  12    2.15    0.20
   2   3  12    2.44    0.21
  -4  -3 -12    3.06    0.17
  -5  -3 -12    3.56    0.23
  -6  -3 -12    2.60    0.21
  -7  -3 -12    2.60    0.25
  -7   4  12    0.66    0.29
  -6   4  12    0.07    0.26
  -5   4  12    0.07    0.22
  -4   4  12   -0.01    0.21
  -3   4  12    2.82    0.24
  -2   4  12    1.41    0.22
  -1   4  12    2.41    0.22
   0   4  12    3.89    0.25
   1   4  12    0.33    0.18
  -4  -4 -12    2.58    0.17
  -5  -4 -12    0.81    0.15
  -6  -4 -12    0.13    0.17
  -7  -4 -12    0.04    0.20
  -7   5  12   -0.34    0.25
  -6   5  12   -0.16    0.25
  -5   5  12    0.14    0.23
  -4   5  12    0.84    0.23
  -3   5  12    1.22    0.23
  -2   5  12    0.05    0.21
  -1   5  12    0.22    0.18
   0   5  12    1.65    0.21
   1   5  12    0.91    0.20
  -4  -5 -12    0.56    0.12
  -5  -5 -12    0.61    0.15
  -6  -5 -12    0.37    0.18
  -7  -5 -12    0.83    0.21
  -7   6  12   -0.06    0.26
  -6   6  12    0.61    0.25
  -5   6  12    0.60    0.23
  -4   6  12    5.06    0.35
  -3   6  12    0.03    0.22
  -2   6  12    4.00    0.28
  -1   6  12    4.28    0.28
   0   6  12    7.41    0.36
   1   6  12    8.87    0.38
  -3  -6 -12    5.38    0.19
  -4  -6 -12    5.26    0.23
  -5  -6 -12    1.37    0.16
  -6  -6 -12    2.34    0.21
  -6   7  12    0.39    0.25
  -5   7  12    0.60    0.25
  -4   7  12    0.39    0.24
  -3   7  12    4.93    0.35
  -2   7  12    2.29    0.25
  -1   7  12    0.24    0.21
   0   7  12    0.03    0.18
  -1  -7 -12    0.18    0.09
   1   7  12    0.26    0.20
  -2  -7 -12   -0.04    0.08
  -3  -7 -12    0.05    0.10
  -4  -7 -12    2.71    0.17
  -5  -7 -12    0.51    0.16
  -6  -7 -12    0.55    0.19
  -6   8  12    0.15    0.26
  -5   8  12    0.38    0.24
  -4   8  12    0.72    0.24
  -3   8  12    2.02    0.26
  -2   8  12    0.22    0.22
  -1   8  12    4.94    0.31
   0   8  12    4.95    0.34
  -1  -8 -12    1.06    0.12
  -2  -8 -12    2.53    0.17
  -3  -8 -12    0.48    0.12
  -4  -8 -12    3.59    0.24
  -5  -8 -12    0.69    0.18
  -6  -8 -12    0.32    0.19
  -5   9  12    0.00    0.25
  -4   9  12    0.83    0.25
  -3   9  12    0.32    0.23
  -2   9  12    0.59    0.22
  -1   9  12    0.41    0.23
   0   9  12    0.58    0.23
  -1  -9 -12    0.10    0.13
  -2  -9 -12    0.21    0.13
  -3  -9 -12    1.49    0.15
  -4  -9 -12    0.31    0.16
  -5  -9 -12    0.35    0.18
  -4  10  12    0.34    0.25
  -3  10  12    0.52    0.24
  -2  10  12    0.23    0.25
  -1  10  12    0.19    0.23
   0 -10 -12    0.62    0.16
   0  10  12    0.45    0.24
  -1 -10 -12    0.23    0.15
  -2 -10 -12    1.43    0.16
  -3 -10 -12    0.05    0.15
  -4 -10 -12    2.51    0.21
  -3  11  12    0.08    0.25
  -2  11  12    0.10    0.25
  -1  11  12    0.25    0.25
   0 -11 -12    0.20    0.17
  -1 -11 -12    0.30    0.17
  -2 -11 -12    0.35    0.17
  -3 -11 -12    0.12    0.18
   0 -12 -12    2.42    0.23
  -1 -12 -12    1.07    0.21
  -3  10 -13    4.72    0.38
  -4  -9  13    0.35    0.23
  -3  -9  13    0.17    0.20
  -2  -9  13    0.18    0.19
  -3   9 -13    1.33    0.29
  -4   9 -13   -0.19    0.26
  -5  -8  13    0.44    0.26
  -4  -8  13   -0.08    0.23
  -3  -8  13   -0.02    0.21
  -2  -8  13    1.01    0.21
  -1  -8  13   -0.05    0.17
   0  -8  13    2.30    0.20
  -3   8 -13    0.47    0.25
  -4   8 -13    1.44    0.28
  -5   8 -13    0.11    0.27
  -5  -7  13    0.09    0.25
  -4  -7  13    5.52    0.37
  -3  -7  13    3.13    0.26
  -2  -7  13    0.68    0.20
  -1  -7  13    1.84    0.21
   0  -7  13    1.88    0.19
   1  -7  13    0.10    0.16
  -2   7 -13    1.12    0.24
  -3   7 -13    0.01    0.22
  -4   7 -13   -0.23    0.23
  -5   7 -13    0.16    0.26
  -6  -6  13    0.01    0.28
  -5  -6  13    1.48    0.28
  -4  -6  13    0.04    0.22
  -3  -6  13    0.49    0.21
  -2  -6  13    0.10    0.19
  -1  -6  13    0.57    0.19
   0  -6  13    0.48    0.17
   1  -6  13    0.35    0.17
  -2   6 -13    0.06    0.20
  -3   6 -13    0.36    0.21
  -4   6 -13    0.16    0.22
  -5   6 -13    0.49    0.25
  -6   6 -13    0.25    0.26
  -6  -5  13    0.48    0.28
  -5  -5  13    0.64    0.27
  -4  -5  13    0.04    0.23
  -3  -5  13    0.34    0.21
  -2  -5  13    2.98    0.24
  -1  -5  13    0.12    0.18
   0  -5  13    2.56    0.21
   1  -5  13    0.31    0.17
  -2   5 -13    0.97    0.20
  -3   5 -13   -0.04    0.18
  -4   5 -13    0.05    0.20
  -5   5 -13    0.96    0.23
  -6   5 -13    0.47    0.25
  -6  -4  13   -0.23    0.27
  -5  -4  13    0.21    0.25
  -4  -4  13    0.10    0.22
  -3  -4  13    0.37    0.21
  -2  -4  13    0.06    0.19
  -1  -4  13    0.04    0.18
   0  -4  13   15.79    0.47
   1  -4  13    8.01    0.33
  -2   4 -13    5.96    0.31
   2  -4  13    6.20    0.30
  -3   4 -13    7.53    0.34
  -4   4 -13    8.90    0.39
  -5   4 -13    4.29    0.28
  -6   4 -13    1.74    0.26
  -7  -3  13   -0.23    0.29
  -6  -3  13    0.07    0.28
  -5  -3  13    0.01    0.25
  -4  -3  13    0.11    0.23
  -3  -3  13    1.55    0.24
  -2  -3  13    0.74    0.21
  -1  -3  13    2.80    0.23
   0  -3  13    0.12    0.18
   1  -3  13    6.04    0.31
  -2   3 -13    0.20    0.15
   2  -3  13    0.20    0.17
  -3   3 -13   -0.02    0.15
  -4   3 -13    0.28    0.17
  -5   3 -13    0.07    0.19
  -6   3 -13    0.06    0.21
  -7   3 -13    0.15    0.24
  -7  -2  13    0.00    0.30
  -6  -2  13    0.20    0.27
  -5  -2  13   -0.07    0.26
  -4  -2  13    0.24    0.23
  -3  -2  13    1.00    0.22
  -2  -2  13    1.41    0.22
  -1  -2  13   19.70    0.55
   0  -2  13    0.49    0.18
   1  -2  13    6.00    0.32
  -2   2 -13    6.44    0.27
   2  -2  13    6.27    0.31
  -3   2 -13    2.71    0.19
  -4   2 -13    6.26    0.30
  -5   2 -13    3.86    0.24
  -6   2 -13    1.59    0.23
  -7   2 -13   -0.06    0.22
  -7  -1  13   -0.01    0.30
  -6  -1  13   -0.17    0.26
  -5  -1  13    0.61    0.26
  -4  -1  13    0.66    0.23
  -3  -1  13    0.85    0.23
  -2  -1  13    5.44    0.32
  -1  -1  13    2.55    0.23
   0  -1  13    6.93    0.33
   1  -1  13    4.06    0.25
   2  -1  13    2.37    0.22
  -3   1 -13    0.57    0.13
  -4   1 -13    0.10    0.14
  -5   1 -13    0.30    0.17
  -6   1 -13    0.22    0.19
  -7   1 -13    0.98    0.25
  -7   0  13    0.02    0.30
  -6   0  13   -0.29    0.27
  -5   0  13   -0.04    0.26
  -4   0  13    0.04    0.23
  -3   0  13   -0.16    0.20
  -2   0  13    0.08    0.18
  -1   0  13    0.14    0.19
   0   0  13    0.46    0.17
   1   0  13   -0.07    0.18
   2   0  13    0.27    0.19
  -3   0 -13   -0.14    0.11
  -4   0 -13    0.13    0.13
  -5   0 -13    0.12    0.15
  -6   0 -13    0.11    0.19
  -7   0 -13   -0.26    0.21
  -7   1  13   -0.27    0.29
  -6   1  13   -0.09    0.26
  -5   1  13    0.60    0.26
  -4   1  13    0.91    0.23
  -3   1  13    1.12    0.24
  -2   1  13    4.85    0.33
  -1   1  13    2.47    0.22
   0   1  13    7.25    0.34
   1   1  13    4.66    0.27
   2   1  13    2.57    0.23
  -3  -1 -13    0.75    0.10
  -4  -1 -13    0.12    0.11
  -5  -1 -13    0.19    0.15
  -6  -1 -13    0.17    0.17
  -7  -1 -13    0.78    0.22
  -7   2  13   -0.09    0.30
  -6   2  13    0.68    0.27
  -5   2  13    0.23    0.26
  -4   2  13    0.19    0.21
  -3   2  13    1.53    0.25
  -2   2  13    1.29    0.23
  -1   2  13   19.81    0.57
   0   2  13    0.49    0.19
   1   2  13    6.30    0.33
   2   2  13    5.92    0.29
  -4  -2 -13    6.58    0.23
  -5  -2 -13    3.50    0.23
  -6  -2 -13    1.47    0.19
  -7  -2 -13    0.22    0.20
  -7   3  13    0.24    0.29
  -6   3  13   -0.15    0.28
  -5   3  13    0.30    0.24
  -4   3  13    0.69    0.24
  -3   3  13    0.92    0.22
  -2   3  13    0.70    0.23
  -1   3  13    3.05    0.26
   0   3  13   -0.27    0.19
   1   3  13    5.78    0.33
   2   3  13    0.18    0.20
  -4  -3 -13    0.26    0.10
  -5  -3 -13   -0.11    0.13
  -6  -3 -13    0.14    0.16
  -7  -3 -13    0.15    0.20
  -6   4  13   -0.03    0.28
  -5   4  13    0.19    0.25
  -4   4  13    0.24    0.25
  -3   4  13    0.17    0.22
  -2   4  13    0.16    0.23
  -1   4  13    0.00    0.20
   0   4  13   15.50    0.49
   1   4  13    7.91    0.36
  -5  -4 -13    3.94    0.22
  -6  -4 -13    1.85    0.19
  -6   5  13   -0.02    0.25
  -5   5  13    0.84    0.26
  -4   5  13    0.36    0.23
  -3   5  13    0.91    0.22
  -2   5  13    3.25    0.28
  -1   5  13    0.35    0.20
   0   5  13    2.54    0.25
   1   5  13    0.24    0.21
  -6  -5 -13    0.41    0.17
  -6   6  13    0.22    0.27
  -5   6  13    1.56    0.27
  -4   6  13   -0.03    0.24
  -3   6  13    0.09    0.24
  -2   6  13    0.56    0.23
  -1   6  13    0.37    0.22
   0   6  13    0.33    0.22
   1   6  13    0.25    0.22
  -5   7  13    0.10    0.25
  -4   7  13    6.19    0.41
  -3   7  13    2.94    0.29
  -2   7  13    0.57    0.24
  -1   7  13    1.48    0.25
   0   7  13    1.87    0.26
   1   7  13    0.45    0.23
  -5   8  13    0.90    0.28
  -4   8  13    0.66    0.26
  -3   8  13    0.21    0.25
  -2   8  13    0.70    0.25
  -1   8  13   -0.09    0.24
   0  -8 -13    2.12    0.14
   0   8  13    1.85    0.26
  -4   9  13    0.65    0.26
  -3   9  13   -0.27    0.25
  -2   9  13    0.55    0.26
  -1   9  13    0.52    0.25
   0  -9 -13   -0.06    0.13
   0   9  13   -0.07    0.23
  -3  10  13    0.95    0.28
  -2  10  13    0.10    0.26
  -1  10  13    0.81    0.27
   0 -10 -13    0.77    0.16
  -1  11  13    0.47    0.26
   0 -11 -13    0.26    0.17
  -3  -9  14    1.07    0.26
  -3   9 -14    0.71    0.29
  -4  -8  14   -0.04    0.24
  -3  -8  14    0.51    0.23
  -2  -8  14   -0.23    0.21
  -1  -8  14    0.06    0.19
   0  -8  14    0.17    0.20
  -3   8 -14    0.20    0.25
  -4   8 -14    0.18    0.26
  -4  -7  14    0.15    0.24
  -3  -7  14   -0.20    0.22
  -2  -7  14    0.13    0.21
  -1  -7  14    0.77    0.21
   0  -7  14    0.21    0.19
   1  -7  14    0.49    0.18
  -3   7 -14   -0.31    0.23
  -4   7 -14    1.35    0.26
  -5  -6  14    0.85    0.28
  -4  -6  14    0.24    0.25
  -3  -6  14   -0.25    0.23
  -2  -6  14    0.09    0.21
  -1  -6  14    0.21    0.20
   0  -6  14    0.48    0.19
   1  -6  14    2.56    0.22
  -3   6 -14    1.87    0.25
  -4   6 -14    2.24    0.27
  -5   6 -14    2.01    0.28
  -5  -5  14    0.01    0.26
  -4  -5  14    0.57    0.24
  -3  -5  14    0.02    0.22
  -2  -5  14    1.42    0.23
  -1  -5  14    2.10    0.23
   0  -5  14    0.40    0.19
   1  -5  14    0.73    0.20
  -3   5 -14   -0.05    0.19
  -4   5 -14    0.61    0.22
  -5   5 -14   -0.15    0.23
  -6  -4  14   -0.15    0.27
  -5  -4  14    0.24    0.27
  -4  -4  14    0.49    0.25
  -3  -4  14   -0.02    0.23
  -2  -4  14    2.71    0.26
  -1  -4  14    1.22    0.22
   0  -4  14    0.13    0.19
   1  -4  14    0.28    0.19
   2  -4  14    0.88    0.20
  -3   4 -14    0.79    0.19
  -4   4 -14    1.62    0.22
  -5   4 -14    0.78    0.22
  -6   4 -14    0.70    0.24
  -6  -3  14   -0.02    0.29
  -5  -3  14    0.28    0.26
  -4  -3  14    2.15    0.28
  -3  -3  14    1.45    0.25
  -2  -3  14    5.34    0.35
  -1  -3  14    0.12    0.20
   0  -3  14    6.25    0.34
   1  -3  14    5.51    0.34
   2  -3  14    6.26    0.34
  -3   3 -14    2.04    0.20
  -4   3 -14    0.30    0.18
  -5   3 -14    0.09    0.19
  -6   3 -14    0.66    0.23
  -6  -2  14    0.15    0.29
  -5  -2  14   -0.37    0.26
  -4  -2  14    0.28    0.24
  -3  -2  14    0.00    0.23
  -2  -2  14    1.38    0.23
  -1  -2  14    1.11    0.22
   0  -2  14    1.96    0.23
   1  -2  14   -0.07    0.19
   2  -2  14    1.09    0.20
  -3   2 -14    1.41    0.17
  -4   2 -14    0.50    0.17
  -5   2 -14    0.63    0.19
  -6   2 -14    2.55    0.25
  -6  -1  14   -0.10    0.29
  -5  -1  14   -0.01    0.27
  -4  -1  14    0.16    0.25
  -3  -1  14    1.52    0.26
  -2  -1  14    0.14    0.22
  -1  -1  14    5.03    0.29
   0  -1  14   -0.09    0.20
   1  -1  14    1.52    0.22
   2  -1  14    1.33    0.21
  -3   1 -14    0.42    0.13
  -4   1 -14    1.34    0.17
  -5   1 -14    0.15    0.17
  -6   1 -14   -0.10    0.19
  -6   0  14    0.59    0.29
  -5   0  14   -0.15    0.25
  -4   0  14    0.56    0.26
  -3   0  14    0.14    0.24
  -2   0  14    1.05    0.23
  -1   0  14    0.39    0.22
   0   0  14    0.86    0.22
   1   0  14   12.31    0.44
   2   0  14    1.80    0.22
  -3   0 -14    5.54    0.23
  -4   0 -14    5.43    0.25
  -5   0 -14   10.29    0.36
  -6   0 -14    0.12    0.18
  -6   1  14    0.24    0.30
  -5   1  14    0.14    0.28
  -4   1  14    0.17    0.23
  -3   1  14    1.22    0.24
  -2   1  14    0.49    0.24
  -1   1  14    4.71    0.29
   0   1  14    0.10    0.20
   1   1  14    2.09    0.23
   2   1  14    1.20    0.22
  -4  -1 -14    1.51    0.14
  -5  -1 -14    0.33    0.14
  -6  -1 -14   -0.01    0.17
  -6   2  14    0.22    0.30
  -5   2  14   -0.05    0.27
  -4   2  14    0.28    0.25
  -3   2  14    0.21    0.23
  -2   2  14    1.40    0.23
  -1   2  14    0.59    0.23
   0   2  14    1.40    0.22
   1   2  14    0.12    0.21
   2   2  14    1.01    0.21
  -6  -2 -14    2.83    0.22
  -6   3  14    0.53    0.29
  -5   3  14    0.80    0.28
  -4   3  14    1.87    0.28
  -3   3  14    1.17    0.24
  -2   3  14    5.24    0.34
  -1   3  14    0.42    0.23
   0   3  14    6.34    0.37
   1   3  14    4.89    0.34
   2   3  14    5.66    0.35
  -6   4  14    0.11    0.29
  -5   4  14   -0.19    0.27
  -4   4  14    0.54    0.26
  -3   4  14    0.14    0.26
  -2   4  14    3.09    0.30
  -1   4  14    1.52    0.26
   0   4  14    0.32    0.23
   1   4  14    0.31    0.20
  -5   5  14    0.47    0.29
  -4   5  14    0.27    0.26
  -3   5  14    0.11    0.26
  -2   5  14    1.16    0.26
  -1   5  14    1.76    0.24
   0   5  14    0.38    0.23
   1   5  14    0.98    0.23
  -5   6  14    0.77    0.27
  -4   6  14    0.78    0.28
  -3   6  14    0.13    0.26
  -2   6  14    0.11    0.25
  -1   6  14    0.26    0.23
   0   6  14    0.62    0.24
   1   6  14    1.86    0.25
  -4   7  14    0.33    0.26
  -3   7  14   -0.33    0.26
  -2   7  14    0.09    0.26
  -1   7  14    0.77    0.25
   0   7  14    0.54    0.24
   1   7  14    0.41    0.25
  -4   8  14    0.58    0.28
  -3   8  14    0.32    0.27
  -2   8  14    0.24    0.26
  -1   8  14    0.14    0.26
   0   8  14    0.21    0.26
  -3   9  14    1.92    0.31
  -2   9  14    1.33    0.29
  -1   9  14    1.23    0.28
   0   9  14    2.31    0.29
  -1  10  14    0.46    0.28
  -2  -8  15    0.34    0.23
  -3  -7  15   -0.17    0.24
  -2  -7  15    0.61    0.24
  -1  -7  15    1.78    0.24
   0  -7  15    2.04    0.24
   1  -7  15    0.34    0.20
  -3   7 -15   -0.07    0.24
  -4  -6  15   -0.06    0.26
  -3  -6  15    0.22    0.24
  -2  -6  15   -0.07    0.23
  -1  -6  15    0.16    0.22
   0  -6  15    0.21    0.21
   1  -6  15    0.30    0.20
  -3   6 -15   -0.03    0.22
  -4   6 -15    0.32    0.23
  -4  -5  15    0.21    0.26
  -3  -5  15   -0.04    0.25
  -2  -5  15    3.92    0.29
  -1  -5  15    1.43    0.25
   0  -5  15    2.08    0.24
   1  -5  15    3.93    0.26
  -3   5 -15    3.55    0.28
  -4   5 -15    0.65    0.22
  -5  -4  15    0.33    0.29
  -4  -4  15    0.26    0.26
  -3  -4  15    0.36    0.25
  -2  -4  15    0.46    0.23
  -1  -4  15    0.76    0.23
   0  -4  15    0.38    0.22
   1  -4  15    0.39    0.21
  -3   4 -15    1.12    0.21
  -4   4 -15    1.63    0.22
  -5   4 -15    0.55    0.22
  -5  -3  15    0.15    0.29
  -4  -3  15   -0.10    0.26
  -3  -3  15    1.49    0.27
  -2  -3  15    1.04    0.24
  -1  -3  15    0.23    0.23
   0  -3  15    0.31    0.22
   1  -3  15    0.03    0.21
   2  -3  15    0.18    0.21
  -3   3 -15   -0.03    0.17
  -4   3 -15    0.05    0.18
  -5   3 -15    0.10    0.20
  -5  -2  15    0.02    0.28
  -4  -2  15    0.57    0.28
  -3  -2  15    1.30    0.27
  -2  -2  15    1.24    0.26
  -1  -2  15    3.47    0.29
   0  -2  15    0.18    0.22
   1  -2  15    1.20    0.23
   2  -2  15    0.00    0.21
  -3   2 -15    0.17    0.16
  -4   2 -15    0.28    0.17
  -5   2 -15    1.87    0.22
  -5  -1  15    0.26    0.29
  -4  -1  15    0.56    0.28
  -3  -1  15    4.74    0.33
  -2  -1  15    0.50    0.25
  -1  -1  15    2.69    0.27
   0  -1  15    2.94    0.26
   1  -1  15    1.54    0.24
   2  -1  15    5.26    0.35
  -4   1 -15    1.77    0.18
  -5   1 -15    0.30    0.17
  -5   0  15    0.08    0.29
  -4   0  15   -0.20    0.28
  -3   0  15    0.26    0.25
  -2   0  15   -0.15    0.24
  -1   0  15    0.17    0.24
   0   0  15    0.38    0.22
   1   0  15    0.10    0.21
   2   0  15   -0.18    0.21
  -5   1  15    0.91    0.31
  -4   1  15    0.46    0.28
  -3   1  15    4.16    0.33
  -2   1  15    0.02    0.25
  -1   1  15    2.41    0.27
   0   1  15    2.81    0.27
   1   1  15    1.42    0.23
   2   1  15    5.36    0.36
  -5   2  15   -0.09    0.28
  -4   2  15    0.85    0.29
  -3   2  15    1.05    0.27
  -2   2  15    1.41    0.28
  -1   2  15    3.14    0.29
   0   2  15    0.50    0.23
   1   2  15    0.88    0.23
   2   2  15    0.29    0.23
  -5   3  15    0.04    0.30
  -4   3  15   -0.45    0.27
  -3   3  15    1.69    0.29
  -2   3  15    1.22    0.28
  -1   3  15    0.37    0.22
   0   3  15   -0.33    0.24
   1   3  15    0.33    0.23
  -5   4  15   -0.09    0.29
  -4   4  15    0.17    0.27
  -3   4  15    0.67    0.27
  -2   4  15    0.48    0.27
  -1   4  15    1.10    0.26
   0   4  15    0.30    0.23
   1   4  15    0.38    0.23
  -4   5  15    0.04    0.29
  -3   5  15    0.02    0.28
  -2   5  15    3.31    0.30
  -1   5  15    1.26    0.26
   0   5  15    1.74    0.25
   1   5  15    3.97    0.31
  -4   6  15    0.34    0.30
  -3   6  15    0.12    0.29
  -2   6  15   -0.02    0.27
  -1   6  15   -0.05    0.25
   0   6  15    0.88    0.27
   1   6  15    0.10    0.25
  -3   7  15   -0.14    0.27
  -2   7  15    0.94    0.26
  -1   7  15    1.73    0.30
   0   7  15    1.23    0.27
  -2   8  15    0.23    0.29
  -1   8  15    0.31    0.26
   0   8  15    0.13    0.26
   0  -7  16    1.01    0.24
  -2  -6  16    0.60    0.26
  -1  -6  16    0.25    0.24
   0  -6  16    0.78    0.24
   1  -6  16    0.31    0.23
  -3  -5  16    0.12    0.26
  -2  -5  16    0.23    0.26
  -1  -5  16    0.25    0.25
   0  -5  16   -0.12    0.23
   1  -5  16    0.72    0.23
  -3  -4  16    0.06    0.27
  -2  -4  16    1.22    0.28
  -1  -4  16    0.21    0.25
   0  -4  16    0.61    0.24
   1  -4  16    0.09    0.22
  -4  -3  16    0.43    0.30
  -3  -3  16    1.07    0.29
  -2  -3  16    1.27    0.28
  -1  -3  16    0.31    0.25
   0  -3  16    1.90    0.27
   1  -3  16    1.69    0.25
  -4   3 -16    3.82    0.26
  -4  -2  16    0.43    0.30
  -3  -2  16   -0.13    0.25
  -2  -2  16    1.30    0.28
  -1  -2  16    0.32    0.25
   0  -2  16    0.20    0.24
   1  -2  16    0.31    0.23
  -4  -1  16    0.09    0.29
  -3  -1  16    0.41    0.28
  -2  -1  16    0.73    0.28
  -1  -1  16    2.01    0.29
   0  -1  16    0.48    0.25
   1  -1  16    1.26    0.25
   2  -1  16    1.39    0.25
  -4   0  16    0.61    0.30
  -3   0  16    2.01    0.31
  -2   0  16    0.24    0.26
  -1   0  16    2.33    0.29
   0   0  16    1.18    0.26
   1   0  16    0.28    0.23
   2   0  16    1.11    0.25
  -4   1  16    0.39    0.30
  -3   1  16    0.21    0.29
  -2   1  16   -0.11    0.27
  -1   1  16    2.09    0.29
   0   1  16    0.27    0.25
   1   1  16    0.64    0.24
  -4   2  16    0.28    0.29
  -3   2  16    0.30    0.28
  -2   2  16    0.49    0.27
  -1   2  16    0.39    0.26
   0   2  16    0.74    0.26
   1   2  16    0.48    0.24
  -4   3  16    0.67    0.32
  -3   3  16    1.18    0.31
  -2   3  16    1.67    0.31
  -1   3  16    0.59    0.28
   0   3  16    1.81    0.29
   1   3  16    1.93    0.27
  -3   4  16    0.45    0.31
  -2   4  16    0.40    0.30
  -1   4  16    0.40    0.27
   0   4  16    0.73    0.25
   1   4  16    0.23    0.24
  -3   5  16   -0.15    0.30
  -2   5  16   -0.10    0.29
  -1   5  16    0.37    0.27
   0   5  16    0.66    0.27
   1   5  16    0.45    0.27
  -2   6  16    0.69    0.30
  -1   6  16    0.08    0.28
   0   6  16    1.05    0.27
   1   6  16    0.32    0.27
  -1   7  16    0.19    0.29
   0   7  16    1.05    0.30
  -1  -4  17    0.93    0.28
   0  -4  17    1.89    0.29
   1  -4  17    0.84    0.26
  -2  -3  17    0.07    0.28
  -1  -3  17   -0.04    0.27
   0  -3  17    0.35    0.26
   1  -3  17    0.00    0.24
  -2  -2  17    0.14    0.29
  -1  -2  17   -0.08    0.27
   0  -2  17    0.83    0.27
   1  -2  17    1.04    0.27
  -2  -1  17   -0.22    0.29
  -1  -1  17    0.71    0.28
   0  -1  17   -0.21    0.26
   1  -1  17    0.36    0.26
  -3   0  17   -0.14    0.31
  -2   0  17    0.56    0.29
  -1   0  17    0.07    0.27
   0   0  17   -0.09    0.26
   1   0  17   -0.01    0.25
  -2   1  17    0.40    0.30
  -1   1  17    0.99    0.30
   0   1  17    0.11    0.26
   1   1  17    0.92    0.27
  -2   2  17    0.55    0.31
  -1   2  17    0.57    0.28
   0   2  17    1.31    0.29
   1   2  17    0.86    0.27
  -2   3  17    0.07    0.30
  -1   3  17    0.09    0.28
   0   3  17    0.20    0.27
   1   3  17    0.35    0.28
  -1   4  17    1.24    0.29
   0   4  17    1.34    0.29
   1   4  17    1.14    0.29
   0   0   0    0.00    0.00
;
_shelx_hkl_checksum     27137
_shelx_res_file
;
TITL SIR92 run in space group P 21/c
CELL  0.71073   8.1623  12.5953  13.2510   90.000   90.226   90.000
ZERR     4.00   0.0007   0.0009   0.0008    0.000    0.003    0.000
LATT   1
SYMM  - X, 1/2 + Y, 1/2 - Z
SFAC  C    H    N    O    BR
UNIT  52 48 12 12 4
MERG   2
OMIT 1 0 0
DFIX 0.88 0.01 N2 H2'
DFIX 0.86 0.01 O1W H1A
DFIX 0.86 0.01 O1W H1B
DANG 1.36 0.02 H1A H1B
DFIX 0.86 0.01 O1 H1
FMAP   2
PLAN  7
SIZE     0.110   0.120   0.420
ACTA
BOND   $H
HTAB
EQIV $1 -x+1, -y, -z+1
HTAB C5 Br1_$1
EQIV $2 -x, y-1/2, -z+1/2
HTAB C7 O1W_$2
HTAB C10 O1W_$2
EQIV $3 x-1, y, z-1
HTAB C11 Br1_$3
HTAB O1 N1
HTAB N2 O1W_$2
HTAB O1W O2
EQIV $4 x, -y+1/2, z+1/2
HTAB O1W N3_$4
CONF
L.S.  20
TEMP    23.00
WGHT    0.055700
EXTI    0.012899
FVAR       0.13089
C1    1    0.327552    0.353105    0.459114    11.00000    0.04393    0.04599 =
         0.04260   -0.00457    0.00017   -0.00789
C2    1    0.411460    0.376275    0.548065    11.00000    0.05996    0.05047 =
         0.04766   -0.01544    0.00002   -0.01400
AFIX  43
H2    2    0.427201    0.446730    0.566730    11.00000   -1.20000
AFIX   0
C3    1    0.471228    0.296886    0.608558    11.00000    0.04700    0.06033 =
         0.04233   -0.01222   -0.00762   -0.01167
AFIX  43
H3    2    0.527627    0.313427    0.667616    11.00000   -1.20000
AFIX   0
C4    1    0.447072    0.191337    0.581137    11.00000    0.03847    0.05452 =
         0.03987   -0.00703   -0.00176    0.00158
C5    1    0.365320    0.166945    0.493130    11.00000    0.04293    0.04465 =
         0.04458   -0.01307   -0.00083   -0.00093
AFIX  43
H5    2    0.349901    0.096210    0.475345    11.00000   -1.20000
AFIX   0
C6    1    0.305666    0.246372    0.430655    11.00000    0.03637    0.04617 =
         0.03781   -0.01132    0.00102   -0.00557
C7    1    0.219132    0.216548    0.338538    11.00000    0.04669    0.04349 =
         0.03907   -0.01042   -0.00243   -0.00501
AFIX  43
H7    2    0.208386    0.145154    0.321875    11.00000   -1.20000
AFIX   0
C8    1    0.012812    0.326616    0.133649    11.00000    0.04754    0.03346 =
         0.03463   -0.00444    0.00428   -0.00527
C9    1   -0.075390    0.288917    0.041533    11.00000    0.03866    0.03392 =
         0.03494   -0.00365    0.00376   -0.00061
C10   1   -0.098969    0.184192    0.015261    11.00000    0.05986    0.03663 =
         0.03843   -0.00118   -0.00846   -0.00417
AFIX  43
H10   2   -0.059103    0.132120    0.058635    11.00000   -1.20000
AFIX   0
C11   1   -0.233199    0.228573   -0.129249    11.00000    0.05880    0.06236 =
         0.04686   -0.00261   -0.01497   -0.00080
AFIX  43
H11   2   -0.288010    0.208288   -0.187812    11.00000   -1.20000
AFIX   0
C12   1   -0.215978    0.334857   -0.109810    11.00000    0.06262    0.05575 =
         0.05558    0.00399   -0.02012    0.01377
AFIX  43
H12   2   -0.258110    0.385192   -0.154220    11.00000   -1.20000
AFIX   0
C13   1   -0.135487    0.365548   -0.023679    11.00000    0.05330    0.03633 =
         0.05639    0.00003   -0.00341    0.00674
AFIX  43
H13   2   -0.121370    0.437217   -0.009175    11.00000   -1.20000
AFIX   0
N1    3    0.157981    0.286935    0.280502    11.00000    0.04790    0.04490 =
         0.03483   -0.00899   -0.00220   -0.01061
N2    3    0.075954    0.252439    0.195569    11.00000    0.05102    0.03501 =
         0.03484   -0.00690   -0.00387   -0.00641
N3    3   -0.175755    0.153088   -0.068881    11.00000    0.06673    0.04643 =
         0.04390   -0.00661   -0.01095   -0.00420
O1    4    0.271263    0.435006    0.403474    11.00000    0.08711    0.04429 =
         0.05867   -0.00517   -0.01781   -0.00993
O2    4    0.023491    0.422146    0.151450    11.00000    0.09557    0.03285 =
         0.04722   -0.00944   -0.00647   -0.00632
O1W   4   -0.097473    0.530425    0.315783    11.00000    0.11117    0.03162 =
         0.04940    0.00226    0.00254    0.00653
BR1   5    0.526550    0.081496    0.665532    11.00000    0.07731    0.06339 =
         0.05642   -0.00546   -0.01868    0.00894
H1    2    0.218493    0.412445    0.351644    11.00000    0.07850
H2'   2    0.074581    0.184210    0.184658    11.00000    0.06037
H1A   2   -0.053176    0.494740    0.268378    11.00000    0.08659
H1B   2   -0.129381    0.485824    0.359054    11.00000    0.06489
HKLF 4
REM  SIR92 run in space group P 21/c
REM R1 =  0.0360 for    2233 Fo > 4sig(Fo)  and  0.0671 for all    3331 data
REM    198 parameters refined using      5 restraints
END
WGHT      0.0476      0.0644
REM Instructions for potential hydrogen bonds
HTAB C5 Br1_$1
HTAB C7 O1W_$2
HTAB C10 O1W_$2
HTAB C11 Br1_$3
HTAB O1 N1
HTAB N2 O1W_$2
HTAB O1W O2
HTAB O1W N3_$4
REM Highest difference peak  0.455,  deepest hole -0.349,  1-sigma level  0.055
Q1    1   0.4222  0.0777  0.6583  11.00000  0.05    0.46
Q2    1   0.5242  0.0506  0.6188  11.00000  0.05    0.31
Q3    1   0.5232  0.0440  0.7110  11.00000  0.05    0.30
Q4    1   0.6439  0.0957  0.6708  11.00000  0.05    0.27
Q5    1   0.4383  0.3577  0.4838  11.00000  0.05    0.26
Q6    1  -0.0629  0.3114  0.0961  11.00000  0.05    0.23
Q7    1  -0.0791  0.3258  0.0010  11.00000  0.05    0.21
;
_shelx_res_checksum     86905
_shelxl_version_number        2.014
