# Supplementary material for: Crystal structure of (E)-N′-(5-bromo-2-hy­droxy­benzyl­idene)nicotinohydrazide monohydrate
Source: Acta Crystallogr E Crystallogr Commun. 2015 Jun 3;71(Pt 7):734–6. doi: 10.1107/S2056989015009627 (PMC4518959; doi:10.1107/S2056989015009627)
Supplement: Supplementary file 2 [file e-71-00734-Isup2.hkl]

#
# h,k,l, Fc-squared, Fo-squared, sigma(Fo-squared), status flag
#
data_I
_shelx_title ' SIR92 run in space group P 21/c'
_shelx_refln_list_code          4
_shelx_F_calc_maximum      326.65
_exptl_crystal_F_000       680.00
_reflns_d_resolution_high  0.7489

loop_
 _space_group_symop_operation_xyz
 'x, y, z'
 '-x, y+1/2, -z+1/2'
 '-x, -y, -z'
 'x, -y-1/2, z-1/2'

_cell_length_a     8.1623
_cell_length_b    12.5953
_cell_length_c    13.2510
_cell_angle_alpha  90.000
_cell_angle_beta   90.226
_cell_angle_gamma  90.000

_shelx_F_squared_multiplier     1.000

loop_
 _refln_index_h
 _refln_index_k
 _refln_index_l
 _refln_F_squared_calc
 _refln_F_squared_meas
 _refln_F_squared_sigma
 _refln_observed_status
   2   0   0       9968.45      10004.68       152.33 o
   3   0   0       8758.97       8719.45       189.58 o
   4   0   0       3215.95       3198.84        72.74 o
   5   0   0       1778.73       1811.02        45.38 o
   6   0   0        261.99        278.76        17.53 o
   7   0   0        182.71        184.00        14.60 o
   8   0   0          1.84         19.85        14.59 o
   9   0   0         27.82         53.71        17.51 o
  10   0   0          0.48         21.60        19.85 o
   1   1   0       1385.26        920.05        20.68 o
   2   1   0       3612.46       3972.88        43.38 o
   3   1   0         68.29         62.76         4.09 o
   4   1   0        988.27        974.57        74.03 o
   5   1   0        181.90        171.51         8.26 o
   6   1   0        106.04         91.04        12.85 o
   7   1   0         27.23         35.33        13.43 o
   8   1   0         96.70         97.80        10.71 o
   9   1   0          9.71         28.02        15.18 o
  10   1   0         13.98         33.56        12.38 o
   0   2   0       7688.65       5909.05       112.16 o
   1   2   0       3795.86       3698.37        63.25 o
   2   2   0       4402.95       4532.60        49.33 o
   3   2   0        175.11        147.72         9.64 o
   4   2   0        661.55        664.83        25.50 o
   5   2   0        303.52        302.43        10.72 o
   6   2   0        111.96        121.54         8.67 o
   7   2   0         17.29         20.92         8.04 o
   8   2   0        112.94        122.04        11.89 o
   9   2   0         19.68         22.14        22.18 o
  10   2   0          0.13         18.63        13.00 o
   1   3   0        197.76        214.50         3.49 o
   2   3   0        100.03         99.33         3.58 o
   3   3   0       1974.87       1830.24        49.75 o
   4   3   0       3426.24       3290.95       149.24 o
   5   3   0        420.35        357.52        17.84 o
   6   3   0       1442.98       1517.62        60.79 o
   7   3   0       1108.85       1099.91        67.41 o
   8   3   0        265.91        296.99        27.75 o
   9   3   0         93.16         98.91        13.13 o
  10   3   0         44.89         69.74        13.60 o
   0   4   0       1614.64       1721.85        21.99 o
   1   4   0       5061.62       5267.12        50.79 o
   2   4   0       1381.84       1447.65        24.00 o
   3   4   0        284.25        287.72        12.28 o
   4   4   0         98.82         79.79         5.56 o
   5   4   0        117.05        122.36        16.94 o
   6   4   0        384.69        397.56        13.98 o
   7   4   0         42.31         42.07         9.91 o
   8   4   0         29.12         28.99        10.71 o
   9   4   0          5.39          7.99        11.78 o
  10   4   0          3.29          3.52        14.24 o
   1   5   0       2377.69       2612.30        28.80 o
   2   5   0       6177.75       6495.06       100.06 o
   3   5   0        288.29        284.51         8.05 o
   4   5   0        434.76        436.43        25.16 o
   5   5   0        104.50        108.74         7.88 o
   6   5   0         26.80         24.09         7.55 o
   7   5   0         64.16         76.05        13.43 o
   8   5   0         83.73         81.59        12.59 o
   9   5   0         80.86         88.69        13.61 o
  10   5   0          0.44         -6.12        14.65 o
   0   6   0       4609.63       4696.05        71.46 o
   1   6   0       4292.62       4172.83        65.16 o
   2   6   0       3182.41       3204.64        40.72 o
   3   6   0        985.65       1012.90        19.27 o
   4   6   0       3122.80       3133.15       166.82 o
   5   6   0       1124.86       1127.53        34.90 o
   6   6   0         26.68         26.11         8.39 o
   7   6   0         38.99         38.97        10.06 o
   8   6   0          1.24          4.83        11.30 o
   9   6   0         36.29         51.00        25.98 o
  10   6   0          3.14         16.59        14.79 o
   1   7   0          1.46          1.01         3.90 o
   2   7   0        392.60        437.91         7.42 o
   3   7   0        288.56        276.31         6.41 o
   4   7   0        420.49        406.25        17.25 o
   5   7   0        148.92        152.62         9.39 o
   6   7   0        163.74        155.12        16.65 o
   7   7   0         61.66         42.74         9.88 o
   8   7   0         31.58         37.20        11.63 o
   9   7   0        168.77        155.83        15.07 o
   0   8   0       2579.65       2576.06        40.41 o
   1   8   0        740.96        775.18        12.07 o
   2   8   0       1722.57       1766.25        30.59 o
   3   8   0        414.96        412.09         7.97 o
   4   8   0       1123.44       1149.04        73.31 o
   5   8   0         63.18         58.57         8.81 o
   6   8   0         71.14         72.86         9.39 o
   7   8   0         24.99         28.52        11.05 o
   8   8   0         56.51         69.69        23.35 o
   9   8   0          2.28         11.58        13.30 o
   1   9   0         67.59         71.31         7.02 o
   2   9   0        178.38        178.42         8.87 o
   3   9   0        801.22        786.99        15.91 o
   4   9   0         26.77         31.20         4.03 o
   5   9   0        257.52        221.66        17.53 o
   6   9   0        211.79        215.41        12.85 o
   7   9   0         28.52         18.15        18.97 o
   8   9   0        148.81        127.37        14.43 o
   9   9   0         19.37          0.60        15.03 o
   0  10   0          5.80          4.45         2.92 o
   1  10   0        374.52        333.42        14.91 o
   2  10   0        775.53        748.16        17.98 o
   3  10   0        312.74        260.86        12.73 o
   4  10   0         67.74         62.72         4.60 o
   5  10   0          2.01          3.50         8.67 o
   6  10   0         11.96          6.13         9.91 o
   7  10   0          0.34         -4.27        10.64 o
   8  10   0          1.19         14.99        13.82 o
   1  11   0          0.71         -1.26         8.76 o
   2  11   0         13.83         20.26         7.56 o
   3  11   0         13.29         17.28         8.22 o
   4  11   0        892.19        836.35        21.17 o
   5  11   0          9.53         24.39        10.22 o
   6  11   0         30.14         21.67        11.54 o
   7  11   0         22.51         14.37        22.18 o
   8  11   0          6.92         15.93        13.96 o
   0  12   0        719.28        722.76        25.16 o
   1  12   0        317.90        313.48        14.66 o
   2  12   0        417.91        430.97        16.29 o
   3  12   0          5.06         -7.21         8.87 o
   4  12   0        331.37        346.08        19.28 o
   5  12   0         19.18         -0.48        11.12 o
   6  12   0         85.13         83.34        13.37 o
   7  12   0         12.03         24.27        30.94 o
   1  13   0          4.29         12.84        14.01 o
   2  13   0         75.23         74.15        10.71 o
   3  13   0         61.54         56.56        10.64 o
   4  13   0        235.33        219.56        13.97 o
   5  13   0         27.03         24.61        11.76 o
   6  13   0         15.86          5.88        12.13 o
   0  14   0        159.32        207.90        18.10 o
   1  14   0         86.01         94.21        11.12 o
   2  14   0          3.80         23.45        10.22 o
   3  14   0        142.13        144.24        12.39 o
   4  14   0         69.16         91.95        13.13 o
   5  14   0          2.93          1.72        12.36 o
   6  14   0         49.14         44.95        20.43 o
   1  15   0          5.35          1.78        11.34 o
   2  15   0         20.36         37.15        11.76 o
   3  15   0         44.28         23.16        16.05 o
   4  15   0         15.61         24.52        12.38 o
   0  16   0          9.02         16.34        18.10 o
   1  16   0          0.16          3.04        13.43 o
   2  16   0          1.35        -12.17        12.17 o
   3  16   0         21.00         27.74        13.82 o
 -10   1   1         13.35         38.95        13.41 o
  -9   1   1         17.15         31.92        12.17 o
  -8   1   1        416.70        390.82        16.81 o
  -7   1   1        354.67        417.19        20.46 o
  -6   1   1       1466.43       1460.74        29.67 o
  -5   1   1        720.74        646.43        14.92 o
  -4   1   1       3720.67       3633.79        63.97 o
  -3   1   1       6287.08       5935.83       109.98 o
  -2   1   1       6596.84       6687.40        88.54 o
  -1   1   1       1702.32       1420.00        29.77 o
   1   1   1        339.61        280.74         3.53 o
   2   1   1       3893.24       4062.42        44.28 o
   3   1   1        712.75        637.49        30.83 o
   4   1   1         76.43         62.89         6.13 o
   5   1   1        375.24        359.90        11.37 o
   6   1   1        111.76        117.46         9.08 o
   7   1   1         62.76         76.47         9.88 o
   8   1   1        114.37        161.13        12.37 o
   9   1   1         59.25         65.19        11.89 o
  10   1   1         59.36         88.76        21.02 o
 -10   2   1          4.47         18.80        12.17 o
  -9   2   1          0.47         -4.85        10.93 o
  -8   2   1         12.26         30.14        10.29 o
  -7   2   1         66.02         62.49         9.23 o
  -6   2   1          1.81          5.17         7.21 o
  -5   2   1          2.05          6.23         5.56 o
  -4   2   1       1095.26       1149.53        68.18 o
  -3   2   1        520.41        512.51        16.12 o
  -2   2   1       3118.12       3198.66        56.33 o
  -1   2   1        521.44        548.69         7.81 o
   0   2   1      14716.87      14041.31       334.04 o
   1   2   1       8262.71       8647.32        92.69 o
   2   2   1      11839.95      12197.81       130.88 o
   3   2   1       2030.88       2014.15        32.72 o
   4   2   1       4174.55       4162.33       209.35 o
   5   2   1       1483.31       1502.88       108.82 o
   6   2   1       2468.51       2467.69       181.76 o
   7   2   1         38.28         46.83         9.28 o
   8   2   1         73.11         81.34        11.12 o
   9   2   1         12.59         42.69        11.36 o
  10   2   1          2.69         21.71        16.05 o
 -10   3   1          1.01         14.66        13.41 o
  -9   3   1         10.98          6.71        12.38 o
  -8   3   1         37.01         51.06        10.93 o
  -7   3   1          2.16          2.48         8.87 o
  -6   3   1        101.72        116.66        20.44 o
  -5   3   1          5.85          4.67         5.56 o
  -4   3   1         86.86         85.53         5.74 o
  -3   3   1       1100.99       1135.63        19.97 o
  -2   3   1        629.10        686.01        10.33 o
  -1   3   1        770.14        800.33         8.84 o
   0   3   1        455.03        441.15         4.41 o
   1   3   1         55.74         56.81         3.13 o
   2   3   1        537.86        563.25        10.57 o
   3   3   1        100.67         86.18         8.76 o
   4   3   1          9.04          1.91         4.48 o
   5   3   1        195.25        233.67        26.58 o
   6   3   1         10.95          5.55         7.43 o
   7   3   1          7.73         18.04         9.05 o
   8   3   1          4.01          4.21        11.09 o
   9   3   1          0.43         24.27        19.26 o
  10   3   1         16.26         39.40        13.21 o
 -10   4   1          0.17         21.33        18.09 o
  -9   4   1         28.63         44.54        23.93 o
  -8   4   1          0.31         -0.29         9.49 o
  -7   4   1         94.14         90.18        10.06 o
  -6   4   1          8.23         19.89         7.63 o
  -5   4   1         31.85         31.69         6.19 o
  -4   4   1       1317.98       1330.68        32.64 o
  -3   4   1        742.64        748.47        35.49 o
  -2   4   1       1455.20       1463.30        41.48 o
  -1   4   1       1883.93       2052.02        22.61 o
   0   4   1       6079.43       6087.27        58.89 o
   1   4   1      18623.02      19634.30       255.53 o
   2   4   1       5384.82       5593.07        86.23 o
   3   4   1       2950.82       2935.90        46.92 o
   4   4   1       6513.02       6585.59       236.79 o
   5   4   1       1517.46       1525.82        79.38 o
   6   4   1        617.78        596.50        54.43 o
   7   4   1        281.58        277.61        45.58 o
   8   4   1        116.93        117.45        12.30 o
   9   4   1         30.73         36.26        12.72 o
  10   4   1         13.06         23.31        14.01 o
 -10   5   1          9.83         15.36        13.37 o
  -9   5   1         40.94         50.94        13.19 o
  -8   5   1         81.86         76.61        12.13 o
  -7   5   1        287.13        264.19        49.37 o
  -6   5   1       1066.77       1074.56        66.24 o
  -5   5   1        932.31        905.97        19.27 o
  -4   5   1       2334.62       2201.24        36.97 o
  -3   5   1       4501.37       4530.79        71.20 o
  -2   5   1       4019.48       3934.92        49.38 o
  -1   5   1         88.05         89.74         3.71 o
   0   5   1        871.56        814.32         9.95 o
   1   5   1        436.45        463.83         7.65 o
   2   5   1        119.37        124.61         5.57 o
   3   5   1        146.56        170.44         7.22 o
   4   5   1        594.56        585.99        31.91 o
   5   5   1         86.91         92.94         9.63 o
   6   5   1         79.49         66.37         8.76 o
   7   5   1        249.68        248.01        26.87 o
   8   5   1          4.77         10.35        11.34 o
   9   5   1         44.85         39.34        13.60 o
  10   5   1         14.91         31.73        14.84 o
 -10   6   1         69.17         71.53        15.69 o
  -9   6   1         14.43         18.07        13.19 o
  -8   6   1          0.85          1.67        11.34 o
  -7   6   1         32.72         36.17         9.80 o
  -6   6   1         37.39         28.28         8.46 o
  -5   6   1         33.64         36.61        14.01 o
  -4   6   1        197.89        218.98        30.38 o
  -3   6   1         24.70         25.46         5.15 o
  -2   6   1        155.98        183.88         4.73 o
  -1   6   1        125.39        129.64         3.68 o
   0   6   1        183.71        195.47         3.71 o
   1   6   1         67.62         89.14         5.87 o
   2   6   1        257.26        299.82        10.49 o
   3   6   1          0.60          0.29         4.54 o
   4   6   1         10.62         16.83         5.97 o
   5   6   1          2.11          1.43         8.76 o
   6   6   1          9.07          6.63        18.39 o
   7   6   1          9.22          9.72         9.25 o
   8   6   1          3.50          3.90        10.93 o
   9   6   1         17.52         21.93        13.60 o
  10   6   1         31.56         34.93        15.21 o
  -9   7   1         10.43         20.12        14.24 o
  -8   7   1         50.72         67.24        16.35 o
  -7   7   1        200.92        188.08        18.11 o
  -6   7   1        244.86        225.23        33.89 o
  -5   7   1        788.93        781.20        18.34 o
  -4   7   1        854.48        822.50        17.58 o
  -3   7   1        318.73        271.45         6.68 o
  -2   7   1       4051.47       4157.32        52.62 o
  -1   7   1        386.14        381.09        14.33 o
   0   7   1       1489.19       1601.90        18.14 o
   1   7   1        318.95        334.97         9.48 o
   2   7   1        266.70        280.44         8.88 o
   3   7   1          7.27         13.43         5.32 o
   4   7   1         82.13         86.31        16.06 o
   5   7   1        232.71        220.71        14.61 o
   6   7   1         28.35         26.88         8.27 o
   7   7   1          7.42          7.68        10.29 o
   8   7   1        611.59        596.78        86.55 o
   9   7   1         31.08         36.25        13.82 o
  -9   8   1          0.62         -0.88        24.22 o
  -8   8   1          5.48          5.16        11.71 o
  -7   8   1         10.24          8.39        10.71 o
  -6   8   1         10.47          3.49         8.55 o
  -5   8   1         56.30         69.98        17.81 o
  -4   8   1          1.89         -3.44         3.75 o
  -3   8   1         87.02         84.62         3.92 o
  -2   8   1        760.20        766.00        15.80 o
  -1   8   1        339.73        356.39        10.75 o
   0   8   1       3623.64       3625.60        39.61 o
   1   8   1        295.36        234.98         8.71 o
   2   8   1       1730.98       1685.94        29.52 o
   3   8   1       2324.27       2242.39        29.69 o
   4   8   1        521.51        476.20        13.40 o
   5   8   1        444.62        455.03        15.65 o
   6   8   1         88.31         88.57         9.88 o
   7   8   1         55.57         49.14        17.51 o
   8   8   1          2.46          4.76        12.36 o
   9   8   1         19.93          7.64        14.20 o
  -9   9   1          0.37         14.71        26.56 o
  -8   9   1          7.39          8.96        13.13 o
  -7   9   1          3.81         10.47        16.05 o
  -6   9   1         74.19         83.94        10.93 o
  -5   9   1        410.82        405.37        11.24 o
  -4   9   1         27.92         31.35         4.99 o
  -3   9   1         24.02         32.82         6.22 o
  -2   9   1         20.24         31.57         6.39 o
  -1   9   1          2.10          0.23         2.93 o
   0   9   1          0.06          0.91         1.83 o
   1   9   1        428.54        410.96        12.39 o
   2   9   1        269.00        272.71        11.31 o
   3   9   1         78.06         84.41         7.72 o
   4   9   1         21.92         23.93         3.30 o
   5   9   1          0.11         14.86        10.51 o
   6   9   1          3.68          7.25         9.28 o
   7   9   1          5.74         18.48        11.30 o
   8   9   1         92.25         66.25        13.00 o
   9   9   1          0.25        -10.67        14.79 o
  -8  10   1          0.18          9.55        12.78 o
  -7  10   1          7.71        -11.22        11.97 o
  -6  10   1         10.60          0.89        10.22 o
  -5  10   1          0.56          5.48         4.94 o
  -4  10   1        110.36        118.15         6.79 o
  -3  10   1        982.22        988.85        15.63 o
  -2  10   1        639.94        644.06        16.08 o
  -1  10   1        458.57        466.27         9.25 o
   0  10   1       2132.46       2103.30        27.89 o
   1  10   1        322.58        355.74        12.97 o
   2  10   1       2150.36       2086.76        36.83 o
   3  10   1         42.85         38.29        19.56 o
   4  10   1        949.89        924.64        40.71 o
   5  10   1        386.94        411.93        29.52 o
   6  10   1        136.70        127.69        12.13 o
   7  10   1         34.64         45.51        12.54 o
   8  10   1         61.05         54.01        13.79 o
  -8  11   1          3.39         -4.81        13.41 o
  -7  11   1         28.23         15.33        11.63 o
  -6  11   1        190.06        178.05        19.57 o
  -5  11   1          6.06         11.29         9.54 o
  -4  11   1        478.36        477.43        22.22 o
  -3  11   1         69.85         62.47         9.28 o
  -2  11   1        418.52        389.53        14.22 o
  -1  11   1        295.34        280.49        13.01 o
   0  11   1        413.75        410.69        18.71 o
   1  11   1        412.31        409.19        13.84 o
   2  11   1          1.55         -0.58         7.43 o
   3  11   1         38.80         37.41         8.26 o
   4  11   1          8.61          3.79        11.67 o
   5  11   1         42.08         34.00         9.69 o
   6  11   1         36.40         31.20        10.93 o
   7  11   1         47.71         41.51        12.62 o
   8  11   1          6.28          2.18        13.82 o
  -7  12   1          3.17          7.22        13.00 o
  -6  12   1         10.06         14.61        12.36 o
  -5  12   1         28.57         16.37        11.12 o
  -4  12   1         42.50         48.72         9.96 o
  -3  12   1          0.36         -5.56         9.05 o
  -2  12   1          0.23         -4.54         8.22 o
  -1  12   1         36.41         27.83         8.64 o
   0  12   1        161.89        155.80        10.11 o
   1  12   1          5.75          5.40         7.63 o
   2  12   1          2.20         11.35        13.43 o
   3  12   1         35.92         28.45         9.47 o
   4  12   1          5.47          2.01        14.30 o
   5  12   1         21.35         28.74        10.64 o
   6  12   1         33.93         25.46        11.95 o
   7  12   1          5.76         12.29        13.60 o
  -6  13   1         27.83         38.36        12.96 o
  -5  13   1         42.94         50.52        11.89 o
  -4  13   1        141.42        150.35        12.85 o
  -3  13   1         27.09         27.07        10.52 o
  -2  13   1        386.12        410.29        17.56 o
  -1  13   1         22.04         14.59        12.84 o
   0  13   1        144.14        149.45        11.35 o
   1  13   1         11.76         18.55         7.97 o
   2  13   1         70.02         65.96        11.38 o
   3  13   1          9.81          8.13        10.22 o
   4  13   1         53.98         54.25        11.63 o
   5  13   1          3.87         19.90        10.93 o
   6  13   1         22.06         11.26        13.19 o
  -5  14   1          4.69        -12.58        12.58 o
  -4  14   1         12.87         10.80        11.56 o
  -3  14   1          7.34         -4.23        10.52 o
  -2  14   1         91.31         86.88        11.76 o
  -1  14   1        138.54        131.86        19.27 o
   0  14   1        123.35        124.20        11.72 o
   1  14   1         12.95         14.01        10.32 o
   2  14   1        157.22        164.10        13.19 o
   3  14   1         27.58         22.52        11.30 o
   4  14   1         80.20         70.21        12.78 o
   5  14   1         12.75         -0.58        12.78 o
  -4  15   1          0.39          6.31        12.78 o
  -3  15   1         18.04         24.59        13.13 o
  -2  15   1         23.13         25.68        17.51 o
  -1  15   1         68.18         68.31        12.38 o
   0  15   1          0.78         -3.24        26.27 o
   1  15   1          0.85         -0.06        11.30 o
   2  15   1          0.36         -2.78         9.87 o
   3  15   1         37.52         33.80        18.97 o
   4  15   1          5.90         -9.93        12.54 o
  -3  16   1          0.32         -5.15        13.41 o
  -2  16   1         18.60         -4.13        11.88 o
  -1  16   1          1.51          0.29        13.72 o
   0  16   1         60.41         50.79        12.30 o
   1  16   1         97.36        120.01        13.83 o
   2  16   1         35.95         32.69        12.78 o
   3  16   1         65.60         59.70        14.02 o
 -10   0   2         33.33         38.53        17.51 o
  -9   0   2          2.07         15.76        17.51 o
  -8   0   2         47.63         57.21        15.18 o
  -7   0   2         88.05         82.33        13.43 o
  -6   0   2        452.58        456.80        19.30 o
  -5   0   2         11.00         15.76         8.76 o
  -4   0   2       1433.33       1617.06        39.47 o
  -3   0   2       5348.77       5655.61       124.25 o
  -2   0   2         41.22         35.53         3.72 o
  -1   0   2         24.47         22.77         1.65 o
   0   0   2        654.94        483.13        15.73 o
   1   0   2         56.73         61.21         1.69 o
   2   0   2      18950.69      17288.35       494.29 o
   3   0   2       1555.82       1515.75        36.06 o
   4   0   2       3836.23       3555.60        80.73 o
   5   0   2        529.64        512.17        18.73 o
   6   0   2       2082.31       1950.67        48.90 o
   7   0   2        589.89        607.29        25.16 o
   8   0   2        289.99        310.85        22.20 o
   9   0   2         65.77         81.15        17.51 o
  10   0   2         30.43         61.88        19.85 o
 -10   1   2         11.88         31.23        13.62 o
  -9   1   2         22.36         32.40        11.56 o
  -8   1   2         16.66         20.30        10.52 o
  -7   1   2         98.08         85.19        23.07 o
  -6   1   2        135.47        141.40         9.50 o
  -5   1   2        829.06        846.11        17.81 o
  -4   1   2        743.87        730.52        14.93 o
  -3   1   2         26.52         28.82         3.49 o
  -2   1   2     106699.51     104063.91      1119.10 o
  -1   1   2        456.99        463.03         5.58 o
   0   1   2       1616.76       1417.86        37.85 o
   1   1   2       4843.62       5001.34        43.44 o
   2   1   2       2513.26       2487.87        27.35 o
   3   1   2        900.93        942.40        74.38 o
   4   1   2         83.01         74.41         5.56 o
   5   1   2        255.49        278.83        22.21 o
   6   1   2         67.25         55.62         7.81 o
   7   1   2        103.61        105.36        15.18 o
   8   1   2         10.64         26.56        10.32 o
   9   1   2         15.63         41.14        12.17 o
  10   1   2          0.34         34.44        13.13 o
 -10   2   2          5.47         39.99        14.02 o
  -9   2   2        124.64        127.23        13.83 o
  -8   2   2         88.91        102.92        14.31 o
  -7   2   2         18.77         25.68         8.26 o
  -6   2   2        108.96         96.96         8.47 o
  -5   2   2        151.96        137.83         8.05 o
  -4   2   2        829.92        873.66        57.20 o
  -3   2   2          0.07          0.58         3.07 o
  -2   2   2        153.51        168.98         7.09 o
  -1   2   2        254.13        268.38         3.35 o
   0   2   2       4404.67       4615.32        34.81 o
   1   2   2       2124.24       2143.84        19.00 o
   2   2   2       5981.05       6127.23        66.22 o
   3   2   2         44.72         39.42         6.71 o
   4   2   2       1653.62       1709.30        84.32 o
   5   2   2       3265.53       3270.21       274.46 o
   6   2   2        391.80        402.35        16.08 o
   7   2   2        255.81        300.22        33.30 o
   8   2   2         96.71        112.37        11.76 o
   9   2   2         56.75         74.04        12.78 o
  10   2   2         34.93         66.91        14.02 o
 -10   3   2         43.18         41.36        29.19 o
  -9   3   2          1.10         -0.25        11.53 o
  -8   3   2        149.39        170.84        13.14 o
  -7   3   2        126.42        118.61        20.73 o
  -6   3   2        560.09        546.87        48.86 o
  -5   3   2        813.56        782.42        48.06 o
  -4   3   2       3445.16       3337.91        53.67 o
  -3   3   2       5396.00       5282.59        82.24 o
  -2   3   2       5653.87       5616.48        82.67 o
  -1   3   2       9471.58       9370.80       106.27 o
   0   3   2      11432.37      12066.55        97.03 o
   1   3   2       1637.63       1649.28        17.84 o
   2   3   2       4240.65       4306.83        54.15 o
   3   3   2        404.93        386.40        21.66 o
   4   3   2       1005.49       1098.82        73.98 o
   5   3   2        131.19        134.65         7.81 o
   6   3   2        157.67        159.49        22.20 o
   7   3   2          0.16          3.78         8.64 o
   8   3   2         19.00         24.81        10.52 o
   9   3   2         16.19         39.54        11.71 o
  10   3   2         18.35         37.51        13.79 o
 -10   4   2          3.41         13.72        14.45 o
  -9   4   2         35.26         26.55        11.35 o
  -8   4   2        147.82        159.16        12.55 o
  -7   4   2         14.06         16.34        11.97 o
  -6   4   2        160.34        138.17        28.91 o
  -5   4   2        120.96         89.34        17.81 o
  -4   4   2        975.95       1013.78        19.50 o
  -3   4   2        764.59        807.79        22.88 o
  -2   4   2        124.32        135.96         4.26 o
  -1   4   2       1889.95       2092.46        29.29 o
   0   4   2       3053.40       3179.16        28.12 o
   1   4   2       1170.30       1144.00        15.18 o
   2   4   2       1137.45       1155.32        19.55 o
   3   4   2        599.30        566.12        38.09 o
   4   4   2       1471.07       1607.80        28.54 o
   5   4   2        886.00        883.45        56.56 o
   6   4   2        317.76        314.78        47.05 o
   7   4   2         27.31         27.87         9.64 o
   8   4   2        133.48        147.76        13.00 o
   9   4   2         41.87         46.74        13.13 o
  10   4   2         26.46         55.64        15.03 o
 -10   5   2          1.18          2.18        14.65 o
  -9   5   2         28.22         23.93        13.00 o
  -8   5   2          3.39          5.79        10.52 o
  -7   5   2        324.04        313.53        15.19 o
  -6   5   2        627.13        629.04        75.20 o
  -5   5   2        382.59        382.26        40.05 o
  -4   5   2        390.52        368.57        11.99 o
  -3   5   2        426.99        399.72        12.29 o
  -2   5   2       2354.54       2343.90        30.20 o
  -1   5   2         43.78         32.53         1.96 o
   0   5   2       2415.05       2542.76        22.87 o
   1   5   2        112.67         95.72         3.19 o
   2   5   2       3644.07       4016.26        62.78 o
   3   5   2       3417.31       3687.72       137.83 o
   4   5   2        203.91        230.53         8.88 o
   5   5   2        116.54        128.68         8.23 o
   6   5   2          2.78          7.54         7.98 o
   7   5   2         88.92         80.71        16.35 o
   8   5   2          2.54         14.10        11.05 o
   9   5   2          0.10          6.63        11.76 o
  10   5   2          0.24         28.46        15.25 o
 -10   6   2         23.16         27.68        18.68 o
  -9   6   2         33.01         48.17        14.02 o
  -8   6   2         37.20         60.14        12.59 o
  -7   6   2         67.68         52.38         9.91 o
  -6   6   2        248.18        223.20        26.29 o
  -5   6   2        214.19        210.74        15.77 o
  -4   6   2        864.02        906.09        18.85 o
  -3   6   2        303.93        337.14         9.90 o
  -2   6   2        264.83        282.79         6.71 o
  -1   6   2        197.04        225.48         5.03 o
   0   6   2       5114.37       5475.29        53.18 o
   1   6   2       3856.90       4030.89        51.55 o
   2   6   2       3206.56       3347.27        53.19 o
   3   6   2       1503.83       1440.06        25.17 o
   4   6   2       2050.44       1936.87        91.07 o
   5   6   2       1036.19        999.69        93.22 o
   6   6   2       1215.61       1195.34       102.04 o
   7   6   2        963.34       1005.78       141.15 o
   8   6   2         98.83        117.37        25.11 o
   9   6   2         23.56         32.94        13.55 o
  10   6   2          1.51          2.22        14.84 o
  -9   7   2          0.12         19.70        13.13 o
  -8   7   2          0.30         11.09        11.97 o
  -7   7   2         56.19         50.09        10.06 o
  -6   7   2         54.04         46.18        12.55 o
  -5   7   2         22.41         14.58         7.14 o
  -4   7   2         71.63         66.53        11.39 o
  -3   7   2        502.71        503.89         9.19 o
  -2   7   2         10.06         11.24         2.86 o
  -1   7   2        976.01        934.53        18.78 o
   0   7   2         89.38         74.99         3.30 o
   1   7   2        163.06        150.16         7.02 o
   2   7   2        206.82        229.02         8.56 o
   3   7   2        132.59        161.30         8.26 o
   4   7   2          5.04          6.94         5.97 o
   5   7   2         17.35         20.82         7.29 o
   6   7   2        102.12         79.29         9.06 o
   7   7   2         32.39         30.65         9.91 o
   8   7   2          0.29          8.78        11.63 o
   9   7   2         25.39         20.57        14.02 o
  -9   8   2          0.17         -5.35        14.24 o
  -8   8   2          1.88         -8.17        12.38 o
  -7   8   2          1.86         11.23        10.71 o
  -6   8   2         62.02         51.92         8.87 o
  -5   8   2         12.66         22.99         8.46 o
  -4   8   2          3.37          1.02         4.21 o
  -3   8   2         26.37         18.51         3.68 o
  -2   8   2        105.86        111.10         8.84 o
  -1   8   2         69.47         84.89         4.11 o
   0   8   2        132.37         95.61         6.20 o
   1   8   2       1114.41       1153.35        21.35 o
   2   8   2         27.21         30.39         8.76 o
   3   8   2        221.68        238.43        16.36 o
   4   8   2        240.21        258.21        12.85 o
   5   8   2         55.97         57.04         8.55 o
   6   8   2        379.61        382.21        28.35 o
   7   8   2        114.28         88.73        11.30 o
   8   8   2         33.90         37.83        35.03 o
   9   8   2          9.65          8.07        13.96 o
  -9   9   2          6.63         10.82        14.65 o
  -8   9   2          5.61          1.64        13.00 o
  -7   9   2         14.83         26.12        11.35 o
  -6   9   2        503.30        518.53        47.95 o
  -5   9   2        323.10        291.98        13.14 o
  -4   9   2       1610.62       1597.37        23.24 o
  -3   9   2       1173.77       1112.67        16.81 o
  -2   9   2       1316.63       1307.24        20.24 o
  -1   9   2       1814.05       1732.00        30.17 o
   0   9   2       2801.68       2751.59        45.98 o
   1   9   2       1268.80       1217.53        23.24 o
   2   9   2       2065.40       2131.76        36.81 o
   3   9   2        164.84        172.56         8.97 o
   4   9   2        172.45        165.35         9.54 o
   5   9   2          0.93         -0.91         8.81 o
   6   9   2         81.34         82.56        10.52 o
   7   9   2         15.40         -0.75        11.05 o
   8   9   2         28.76         32.07        13.55 o
   9   9   2         46.21         40.96        15.44 o
  -8  10   2          5.23         17.55        13.13 o
  -7  10   2         22.83         11.04        14.30 o
  -6  10   2        169.44        172.97         8.07 o
  -5  10   2         41.66         38.82         5.64 o
  -4  10   2         71.54         71.96         5.15 o
  -3  10   2         43.52         42.22         6.01 o
  -2  10   2          3.34          3.56        11.38 o
  -1  10   2         29.61         24.94         3.48 o
   0  10   2        166.45        166.47        12.27 o
   1  10   2        298.37        261.26        11.90 o
   2  10   2        532.56        490.57        14.23 o
   3  10   2        200.92        172.10         9.96 o
   4  10   2        144.96        120.62         9.23 o
   5  10   2          2.34         -9.05        11.67 o
   6  10   2         96.98         77.34        22.19 o
   7  10   2         23.55          2.22        10.93 o
   8  10   2         16.00         10.03        13.96 o
  -8  11   2         49.23         39.73        14.65 o
  -7  11   2         12.89         16.01        12.58 o
  -6  11   2         93.51        106.65        12.55 o
  -5  11   2          9.33          6.13         9.91 o
  -4  11   2         39.25         41.48        12.84 o
  -3  11   2         58.38         69.21         4.55 o
  -2  11   2        546.83        547.39        15.89 o
  -1  11   2        184.65        186.63         9.50 o
   0  11   2         11.63          6.80         7.14 o
   1  11   2         51.72         32.44         7.84 o
   2  11   2        505.36        499.04        16.06 o
   3  11   2          9.53         25.73        13.72 o
   4  11   2        227.33        195.21        11.48 o
   5  11   2         10.72          4.36         9.23 o
   6  11   2          2.42          4.96        10.06 o
   7  11   2          1.68        -13.13        13.13 o
   8  11   2          5.70         15.62        14.24 o
  -7  12   2         11.49         10.47        13.19 o
  -6  12   2        293.05        280.70        21.91 o
  -5  12   2          1.91        -10.52        10.52 o
  -4  12   2          2.97         -9.91         9.91 o
  -3  12   2          2.60          5.69         9.28 o
  -2  12   2         12.76         10.51         8.64 o
  -1  12   2         32.99         33.30         8.64 o
   0  12   2        119.33        112.25         9.88 o
   1  12   2         45.20         33.94         7.15 o
   2  12   2       1354.23       1316.48        27.75 o
   3  12   2        288.02        270.69        13.14 o
   4  12   2        263.80        248.87        12.79 o
   5  12   2        118.10        123.63        12.47 o
   6  12   2        141.05        147.38        13.97 o
   7  12   2         42.43         28.20        13.71 o
  -6  13   2          1.46         12.19        12.13 o
  -5  13   2         20.28          6.71        11.56 o
  -4  13   2         50.94         42.17        10.47 o
  -3  13   2         10.49          2.91        10.11 o
  -2  13   2         21.77         15.48         9.64 o
  -1  13   2          1.48         21.60        13.43 o
   0  13   2        205.49        194.46        16.65 o
   1  13   2         64.48         61.47         8.13 o
   2  13   2         15.43          9.63        15.47 o
   3  13   2          3.75          1.39         9.80 o
   4  13   2          2.68          0.58        10.32 o
   5  13   2         11.45          7.04        11.36 o
   6  13   2          1.28        -11.97        11.97 o
  -5  14   2         50.46         53.77        13.41 o
  -4  14   2         16.95         16.42        11.05 o
  -3  14   2          0.08         -7.61        10.29 o
  -2  14   2         13.94         19.35        10.11 o
  -1  14   2          7.03         12.84        13.43 o
   0  14   2          2.00          5.09        10.52 o
   1  14   2        229.59        224.76        16.65 o
   2  14   2          0.72          2.08        10.89 o
   3  14   2         49.06         46.96        11.05 o
   4  14   2         15.06         33.08        12.30 o
   5  14   2         15.61         19.52        13.13 o
  -4  15   2         10.20          1.38        12.84 o
  -3  15   2         31.49         34.90        13.43 o
  -2  15   2        140.58        145.99        19.27 o
  -1  15   2         39.49         40.70        12.36 o
   0  15   2         28.12         23.64        11.56 o
   1  15   2        121.97        125.22        12.55 o
   2  15   2         56.02         46.31         9.98 o
   3  15   2          0.58          5.37        19.26 o
   4  15   2         69.37         57.93        13.00 o
  -3  16   2          1.94        -18.68        18.68 o
  -2  16   2          4.80         -5.25        18.68 o
  -1  16   2          2.19          4.77        12.58 o
   0  16   2         25.16         10.22        12.78 o
   1  16   2          0.69         -1.97        11.71 o
   2  16   2          3.65         -5.87        12.54 o
   3  16   2         72.78         66.80        12.85 o
 -10   1   3          0.08         44.20        15.76 o
  -9   1   3          0.21         21.65        11.76 o
  -8   1   3          2.28          6.71        16.05 o
  -7   1   3         23.08         27.08         8.45 o
  -6   1   3        502.28        530.60        24.28 o
  -5   1   3        287.33        289.95        11.16 o
  -4   1   3       1971.90       1978.13        51.98 o
  -3   1   3        602.08        586.40        37.82 o
  -2   1   3       7639.26       7593.24        82.19 o
  -1   1   3      13626.58      13494.02       128.61 o
   0   1   3       9581.56      10158.18        71.74 o
   1   1   3       5047.32       5200.16        41.69 o
   2   1   3      10596.11      10498.56       114.03 o
   3   1   3       3370.43       3468.48       227.65 o
   4   1   3       8305.42       8311.81       416.17 o
   5   1   3         35.98         38.68         5.98 o
   6   1   3        390.69        404.58        18.42 o
   7   1   3         94.86         90.66         9.47 o
   8   1   3          0.34         14.75         9.69 o
   9   1   3          5.82         28.70        11.53 o
  10   1   3         16.34         30.68        21.60 o
 -10   2   3         64.04         87.56        14.65 o
  -9   2   3         32.49         54.14        12.58 o
  -8   2   3        119.59        107.85        11.68 o
  -7   2   3        111.12         98.98         9.50 o
  -6   2   3        742.27        719.63        40.99 o
  -5   2   3        604.09        581.27        14.69 o
  -4   2   3       2321.59       2240.66        96.44 o
  -3   2   3        125.90        104.17        13.73 o
  -2   2   3        399.12        394.63         5.63 o
  -1   2   3          8.07         10.16         2.11 o
   0   2   3        660.72        685.30         6.00 o
   1   2   3       1050.01       1101.90         9.26 o
   2   2   3       1208.91       1181.85        21.09 o
   3   2   3       2345.97       2335.63        86.35 o
   4   2   3        612.16        547.16        39.84 o
   5   2   3        513.01        438.06        70.52 o
   6   2   3        570.75        550.81        32.48 o
   7   2   3        385.74        413.78        49.69 o
   8   2   3        532.62        577.52        19.61 o
   9   2   3        119.51        139.92        13.55 o
  10   2   3        142.37        168.86        14.86 o
 -10   3   3          1.02         16.76        13.13 o
  -9   3   3         31.52         34.89        12.17 o
  -8   3   3          0.21         17.52        10.52 o
  -7   3   3          1.22          0.76         8.04 o
  -6   3   3         25.31         25.62         7.40 o
  -5   3   3          1.46          7.70         5.56 o
  -4   3   3          4.20          8.17         4.95 o
  -3   3   3        110.14        121.12         5.56 o
  -2   3   3        130.43        156.46         4.05 o
  -1   3   3       2739.90       2845.32        27.83 o
   0   3   3        852.60        861.74         7.56 o
   1   3   3        412.58        392.91         4.51 o
   2   3   3        586.82        669.55         8.10 o
   3   3   3          6.45         13.23         3.65 o
   4   3   3        140.88        180.32        14.60 o
   5   3   3         52.35         50.31         6.39 o
   6   3   3         50.77         48.40        10.80 o
   7   3   3          4.77          3.11         8.87 o
   8   3   3         66.30         79.59        11.54 o
   9   3   3         46.06         71.89        12.59 o
  10   3   3         83.88        103.91        18.97 o
 -10   4   3          2.34         16.93        14.45 o
  -9   4   3         45.07         50.26        12.30 o
  -8   4   3        245.34        254.12        14.60 o
  -7   4   3        179.14        177.71        31.25 o
  -6   4   3        369.06        332.91        38.58 o
  -5   4   3       1569.13       1527.74        88.78 o
  -4   4   3        704.23        668.39        14.70 o
  -3   4   3        333.68        340.47        10.82 o
  -2   4   3         12.80         20.84         2.17 o
  -1   4   3        265.04        259.43         4.29 o
   0   4   3        467.57        494.44         5.13 o
   1   4   3        464.73        498.80         7.19 o
   2   4   3       1619.52       1783.16        23.00 o
   3   4   3         40.85         26.36         7.30 o
   4   4   3        323.42        315.83        15.49 o
   5   4   3        895.84        862.87        36.63 o
   6   4   3        558.68        552.97        59.09 o
   7   4   3        332.72        328.46        48.21 o
   8   4   3         86.44         83.23        11.72 o
   9   4   3         16.77         43.71        12.46 o
  10   4   3          6.57         20.03        14.38 o
 -10   5   3          0.24          1.21        13.55 o
  -9   5   3         23.48         30.94        12.80 o
  -8   5   3          1.08          4.58        10.93 o
  -7   5   3         48.75         52.82        10.11 o
  -6   5   3        113.29         96.75         8.87 o
  -5   5   3        237.24        240.07        10.90 o
  -4   5   3        335.15        339.59        10.95 o
  -3   5   3        722.64        723.25        14.51 o
  -2   5   3       3039.97       3149.74        37.61 o
  -1   5   3       6436.89       6678.29        63.97 o
   0   5   3       9359.43       9820.89        93.58 o
   1   5   3       2440.64       2451.68        31.85 o
   2   5   3       8514.41       9115.41       112.56 o
   3   5   3       2530.54       2592.07        41.86 o
   4   5   3       1257.98       1263.33        39.65 o
   5   5   3        767.68        740.24        48.32 o
   6   5   3        144.77        137.90        11.39 o
   7   5   3         12.89          8.91         9.47 o
   8   5   3          0.13         21.53        10.93 o
   9   5   3          7.09          8.62        12.54 o
  10   5   3         36.92         48.60        15.67 o
 -10   6   3          0.05         26.34        16.64 o
  -9   6   3          0.11         12.15        12.72 o
  -8   6   3          7.86         -7.85        10.89 o
  -7   6   3          0.67         -7.00         8.67 o
  -6   6   3          6.26         -0.30         8.04 o
  -5   6   3        172.87        152.69         8.46 o
  -4   6   3          1.65          4.21         5.97 o
  -3   6   3         75.43         79.01         4.25 o
  -2   6   3          1.87          2.46         3.88 o
  -1   6   3         18.06         15.83         2.55 o
   0   6   3        141.82        166.23         3.14 o
   1   6   3        237.76        237.16         5.96 o
   2   6   3        136.40        147.39         7.59 o
   3   6   3        886.43        947.86        17.08 o
   4   6   3         28.23         24.57         5.97 o
   5   6   3        109.52        116.59         8.40 o
   6   6   3        883.55        912.69        50.37 o
   7   6   3          0.96         -1.86         9.88 o
   8   6   3          5.15          3.98        10.93 o
   9   6   3         11.38         16.31        13.13 o
  10   6   3          0.01        -20.43        20.43 o
  -9   7   3          1.11         -3.66        13.41 o
  -8   7   3         11.00          5.25        11.56 o
  -7   7   3          7.12          3.17         9.47 o
  -6   7   3        119.34         96.06        10.11 o
  -5   7   3        280.90        278.02        13.22 o
  -4   7   3        806.06        802.83        13.51 o
  -3   7   3        660.00        681.50        11.55 o
  -2   7   3       4265.32       4289.09        54.37 o
  -1   7   3       1018.06        906.95        13.25 o
   0   7   3       2697.32       2650.79        34.10 o
   1   7   3       1750.99       1700.49        28.94 o
   2   7   3       2271.93       2199.00        56.98 o
   3   7   3       1708.58       1702.40        22.91 o
   4   7   3        669.22        696.94        16.25 o
   5   7   3        119.72        139.49        20.44 o
   6   7   3        132.33        165.64        10.80 o
   7   7   3        100.96        111.47        11.15 o
   8   7   3        183.22        158.64        13.97 o
   9   7   3          0.85         17.53        13.79 o
  -9   8   3         19.67         17.73        13.37 o
  -8   8   3          2.72          3.99        11.71 o
  -7   8   3        336.17        324.17        22.79 o
  -6   8   3        131.36        138.54        10.89 o
  -5   8   3         49.61         52.83         5.77 o
  -4   8   3        731.26        705.93        12.57 o
  -3   8   3         37.07         42.10         6.45 o
  -2   8   3        756.16        758.24        12.32 o
  -1   8   3         31.77         30.29         3.51 o
   0   8   3         75.94         72.34         6.31 o
   1   8   3        106.82        104.99         7.59 o
   2   8   3        583.56        616.49        14.58 o
   3   8   3        258.40        249.82        17.53 o
   4   8   3        305.01        273.60        19.99 o
   5   8   3         62.29         66.75        11.38 o
   6   8   3       1441.24       1432.93        85.06 o
   7   8   3        195.72        198.76        43.51 o
   8   8   3         11.68         23.64        17.51 o
   9   8   3         70.80         78.14        20.73 o
  -9   9   3          0.10         18.68        18.68 o
  -8   9   3          3.14          8.35        11.95 o
  -7   9   3          0.19          2.63        11.14 o
  -6   9   3         36.71         40.32         6.73 o
  -5   9   3        170.38        174.70         7.97 o
  -4   9   3         40.05         47.21         4.96 o
  -3   9   3         33.64         39.02         4.54 o
  -2   9   3         98.21        106.14         5.06 o
  -1   9   3         55.93         69.06         6.57 o
   0   9   3        221.92        218.18        10.53 o
   1   9   3        828.77        769.82        20.80 o
   2   9   3        124.12        130.13         8.14 o
   3   9   3         67.07         74.49         7.56 o
   4   9   3         98.45        100.95         9.12 o
   5   9   3          0.56          7.43         8.97 o
   6   9   3         65.04         66.56        10.89 o
   7   9   3          0.18         -0.80        11.21 o
   8   9   3          0.41         -4.48        12.96 o
   9   9   3          0.14        -14.01        19.85 o
  -8  10   3         75.84         76.41        14.86 o
  -7  10   3         31.63         20.72        11.97 o
  -6  10   3        124.98        117.17         7.57 o
  -5  10   3         40.11         42.69         6.02 o
  -4  10   3        289.76        290.18         9.12 o
  -3  10   3         34.98         35.78         4.72 o
  -2  10   3        243.48        237.04         8.17 o
  -1  10   3        334.55        330.16        11.77 o
   0  10   3        123.58        130.82        12.26 o
   1  10   3        193.04        214.09        27.46 o
   2  10   3         84.62         84.19         7.88 o
   3  10   3        107.11        110.30         8.97 o
   4  10   3        198.28        210.93        11.22 o
   5  10   3        235.67        246.14        44.98 o
   6  10   3         15.85         18.97        11.05 o
   7  10   3         92.03         82.05        18.10 o
   8  10   3        116.57        113.53        26.28 o
  -8  11   3          3.31         21.60        14.03 o
  -7  11   3          0.23          4.85        12.58 o
  -6  11   3          0.61          0.39        11.12 o
  -5  11   3        167.78        133.32        11.68 o
  -4  11   3        167.12        146.84         9.70 o
  -3  11   3        311.08        307.80         9.82 o
  -2  11   3        500.18        497.79        17.54 o
  -1  11   3         73.60         60.03         8.23 o
   0  11   3       1291.30       1183.70        34.61 o
   1  11   3          7.84          7.50         7.59 o
   2  11   3        826.48        750.04        20.78 o
   3  11   3        217.64        203.78        11.22 o
   4  11   3         61.03         62.28         9.47 o
   5  11   3         38.37         32.43        22.77 o
   6  11   3         26.02         27.88        11.08 o
   7  11   3          4.75          3.72        12.34 o
   8  11   3         12.98          4.67        19.85 o
  -7  12   3         11.51         10.50        13.00 o
  -6  12   3          4.44         10.19        11.30 o
  -5  12   3          0.02          4.09        10.73 o
  -4  12   3         14.51          7.37        10.11 o
  -3  12   3         73.38         64.50        10.11 o
  -2  12   3          1.79         -4.64         8.64 o
  -1  12   3         95.44         78.24        13.43 o
   0  12   3         24.49          6.64         8.64 o
   1  12   3         52.82         49.61         7.19 o
   2  12   3        217.67        228.69        11.54 o
   3  12   3          4.16         -3.97         9.39 o
   4  12   3          0.64         -3.94         9.63 o
   5  12   3          5.18         -8.66        12.84 o
   6  12   3          0.12         -8.17        11.14 o
   7  12   3          0.42          1.44        13.37 o
  -6  13   3         23.28         17.22        13.21 o
  -5  13   3         27.41         20.34        11.12 o
  -4  13   3         72.05         76.48        11.30 o
  -3  13   3         65.86         91.42        11.35 o
  -2  13   3        491.50        498.58        27.19 o
  -1  13   3         69.90         58.38        13.43 o
   0  13   3        462.72        467.40        16.74 o
   1  13   3         94.95        114.96         9.01 o
   2  13   3        201.78        248.19        13.46 o
   3  13   3        134.41        148.97        11.93 o
   4  13   3        215.12        219.79        14.89 o
   5  13   3         42.37         46.00        12.20 o
   6  13   3         44.45         40.92        13.45 o
  -5  14   3          0.57         -9.46        12.17 o
  -4  14   3         18.00          3.22        11.76 o
  -3  14   3         71.42         82.58        11.97 o
  -2  14   3         45.95         39.71        14.01 o
  -1  14   3          7.95         20.43        14.01 o
   0  14   3         16.33         20.22        10.29 o
   1  14   3         24.23         12.26        15.47 o
   2  14   3          5.42         -3.94         8.46 o
   3  14   3         24.31          7.27        18.97 o
   4  14   3         80.07         88.12        12.88 o
   5  14   3          5.94         -1.11        12.62 o
  -4  15   3          0.71        -17.51        17.51 o
  -3  15   3         10.21          4.67        15.76 o
  -2  15   3          9.05         11.09        15.18 o
  -1  15   3         29.26         48.15        11.95 o
   0  15   3          7.70          0.85        10.93 o
   1  15   3          2.16         -3.79        11.56 o
   2  15   3          0.72         -6.72         9.31 o
   3  15   3          5.46          4.35        12.05 o
   4  15   3          2.80          6.56        12.88 o
  -2  16   3          1.08         -9.34        18.09 o
  -1  16   3          2.42          3.73        13.13 o
   0  16   3          2.12          9.10        20.43 o
   1  16   3          5.10          3.50        12.38 o
   2  16   3         14.10         16.34        12.96 o
 -10   0   4         11.21         16.93        19.85 o
  -9   0   4         53.16         63.63        17.51 o
  -8   0   4         65.69         56.05        15.76 o
  -7   0   4        355.75        363.55        20.46 o
  -6   0   4        693.00        659.20        24.59 o
  -5   0   4        152.98        196.27        12.85 o
  -4   0   4      41550.14      42344.10       907.92 o
  -3   0   4       1715.55       1574.04        37.80 o
  -2   0   4       5440.45       5388.41        83.25 o
  -1   0   4       2913.47       2851.12        35.71 o
   0   0   4       9157.64       9505.12        90.18 o
   1   0   4       3356.02       3504.60        60.85 o
   2   0   4          5.44          8.03         2.63 o
   3   0   4        394.32        361.71        12.29 o
   4   0   4        493.56        485.27        16.39 o
   5   0   4        525.92        504.45        18.73 o
   6   0   4        291.30        300.98        18.70 o
   7   0   4        449.40        454.89        23.97 o
   8   0   4         66.57         96.92        16.35 o
   9   0   4        466.87        489.27        29.81 o
  10   0   4          9.78         58.37        19.85 o
 -10   1   4          1.07         26.33        13.41 o
  -9   1   4          1.08         30.06        11.97 o
  -8   1   4          3.54         23.64        10.32 o
  -7   1   4          0.26          8.30         9.92 o
  -6   1   4        496.21        493.61        14.48 o
  -5   1   4       1005.08       1015.42        20.74 o
  -4   1   4         17.89         14.22        16.93 o
  -3   1   4         72.10         61.04         3.37 o
  -2   1   4         95.96        115.00         3.28 o
  -1   1   4         56.52         55.20         1.61 o
   0   1   4       3696.37       3816.42        27.22 o
   1   1   4       1232.67       1275.54        10.65 o
   2   1   4       2099.33       2077.98        23.18 o
   3   1   4        230.82        272.17         9.35 o
   4   1   4       1711.15       1682.01        93.12 o
   5   1   4        376.13        352.05        42.98 o
   6   1   4        202.61        219.50        10.30 o
   7   1   4         51.35         62.08         9.47 o
   8   1   4         13.54         37.45        10.71 o
   9   1   4         23.22         29.77        11.97 o
  10   1   4         16.05         39.16        16.93 o
 -10   2   4          6.66         17.16        13.19 o
  -9   2   4          3.64          7.75        10.52 o
  -8   2   4         38.85         65.07        11.35 o
  -7   2   4         48.79         49.07         9.05 o
  -6   2   4        144.63        146.30         9.70 o
  -5   2   4        893.07        886.13        38.40 o
  -4   2   4       1259.18       1292.25        32.92 o
  -3   2   4        665.31        625.70        15.16 o
  -2   2   4       2565.75       2677.38        29.76 o
  -1   2   4        221.94        260.67         3.48 o
   0   2   4       1133.19       1176.52        10.00 o
   1   2   4         52.61         50.94         1.68 o
   2   2   4          0.99          2.01         1.25 o
   3   2   4        397.34        463.09        18.73 o
   4   2   4         33.73         54.41        11.38 o
   5   2   4         28.62         34.17         5.97 o
   6   2   4         29.33         20.18         7.22 o
   7   2   4         65.73         63.71         9.70 o
   8   2   4         67.60         75.79        10.71 o
   9   2   4         63.29         74.73        12.55 o
  10   2   4         30.27         67.26        14.65 o
 -10   3   4         35.61         59.25        14.24 o
  -9   3   4          4.58         17.10        12.58 o
  -8   3   4         34.91         58.33        11.35 o
  -7   3   4         19.36         21.03        13.13 o
  -6   3   4         11.14         13.13         7.84 o
  -5   3   4          8.71         10.66        10.80 o
  -4   3   4        393.53        392.03        10.75 o
  -3   3   4       1238.23       1245.93        56.47 o
  -2   3   4        564.16        602.86         7.90 o
  -1   3   4       3869.03       3829.86        37.14 o
   0   3   4      14934.49      16057.39       152.53 o
   1   3   4       1575.92       1535.21        15.11 o
   2   3   4       9275.79       9849.48       121.25 o
   3   3   4      10453.51      10802.45       164.96 o
   4   3   4       5047.85       5021.58       183.38 o
   5   3   4       1697.25       1761.77        97.36 o
   6   3   4       1387.18       1356.80        99.79 o
   7   3   4        530.81        514.00        78.66 o
   8   3   4        416.98        429.79        32.73 o
   9   3   4          2.47         18.68        11.67 o
  10   3   4          0.42         15.35        16.93 o
 -10   4   4         12.79          5.77        13.79 o
  -9   4   4          1.65         16.26        18.09 o
  -8   4   4          0.75         -0.33         9.47 o
  -7   4   4          3.65          7.34         9.28 o
  -6   4   4        239.14        234.48        14.90 o
  -5   4   4        252.32        239.62        14.90 o
  -4   4   4        360.81        327.00        10.34 o
  -3   4   4       2116.80       2098.42        34.67 o
  -2   4   4        277.25        269.21         4.93 o
  -1   4   4        903.05        917.01        14.08 o
   0   4   4         47.59         40.53         3.52 o
   1   4   4       1383.43       1704.19        16.74 o
   2   4   4       1915.51       2081.39        26.80 o
   3   4   4        684.16        700.53        20.22 o
   4   4   4         65.86         81.00         7.88 o
   5   4   4        229.01        236.59        13.73 o
   6   4   4         95.68         77.61         9.06 o
   7   4   4         28.86         20.37         9.12 o
   8   4   4         66.70         70.04        11.54 o
   9   4   4         16.90         31.77        13.19 o
  10   4   4         15.45         17.08        13.55 o
 -10   5   4          5.89         25.56        14.13 o
  -9   5   4          0.94         -7.90        12.58 o
  -8   5   4          0.05          3.63        10.80 o
  -7   5   4          0.43         10.21        13.72 o
  -6   5   4        273.03        272.41        14.32 o
  -5   5   4        373.91        373.13        12.38 o
  -4   5   4         71.17         61.27         9.63 o
  -3   5   4         92.54         99.77         8.37 o
  -2   5   4       4142.87       4391.43        48.05 o
  -1   5   4       1639.40       1696.40        19.38 o
   0   5   4       2881.26       2999.61        29.39 o
   1   5   4        178.68        161.79         4.22 o
   2   5   4       1362.31       1203.56        22.38 o
   3   5   4        549.47        485.77         8.33 o
   4   5   4       1355.34       1352.17        40.83 o
   5   5   4       1273.44       1273.39        39.61 o
   6   5   4         43.23         47.30        10.22 o
   7   5   4         32.83         25.32        16.35 o
   8   5   4          7.18          5.48        10.89 o
   9   5   4         37.47         55.56        13.37 o
  10   5   4          9.09         25.66        16.93 o
  -9   6   4         67.40         55.49        13.82 o
  -8   6   4        149.56        131.81        13.21 o
  -7   6   4        143.78        142.00        11.54 o
  -6   6   4        223.29        217.83        29.50 o
  -5   6   4        590.79        576.27        19.60 o
  -4   6   4        964.92        941.21        30.48 o
  -3   6   4        854.60        845.70        13.27 o
  -2   6   4       1482.82       1466.90        20.10 o
  -1   6   4        488.59        467.52         7.02 o
   0   6   4       2916.25       3109.22        30.55 o
   1   6   4       1934.10       2162.32        28.73 o
   2   6   4          2.34          9.78         2.99 o
   3   6   4        147.83        136.99         5.30 o
   4   6   4        134.55        147.91        12.85 o
   5   6   4         63.35         56.19        11.97 o
   6   6   4        102.26         91.91         9.39 o
   7   6   4         18.66         36.19        10.22 o
   8   6   4         64.08         74.75        12.72 o
   9   6   4         73.82         80.32        14.24 o
  -9   7   4          3.34         -3.64        13.60 o
  -8   7   4         52.92         82.20        13.21 o
  -7   7   4         20.19         18.80        21.89 o
  -6   7   4         55.42         64.88        12.26 o
  -5   7   4          2.99          3.49        11.38 o
  -4   7   4         24.76         22.90         4.67 o
  -3   7   4         52.75         49.26         4.46 o
  -2   7   4        527.20        569.78         9.96 o
  -1   7   4        293.58        313.21         9.20 o
   0   7   4        401.74        407.12         5.74 o
   1   7   4        665.26        650.36        10.97 o
   2   7   4        631.82        581.83        10.36 o
   3   7   4        497.44        470.40         8.30 o
   4   7   4        292.65        261.14        11.59 o
   5   7   4       1215.21       1194.55        74.19 o
   6   7   4        127.81        129.07        10.22 o
   7   7   4          5.43         15.97        10.47 o
   8   7   4          4.30         13.13        21.31 o
   9   7   4          0.69         -2.23        13.41 o
  -9   8   4          0.96         14.52        13.82 o
  -8   8   4         57.59         67.99        13.19 o
  -7   8   4         40.96         25.24        10.71 o
  -6   8   4        254.82        280.56        13.38 o
  -5   8   4         87.20         74.57        12.70 o
  -4   8   4        506.34        507.87        11.01 o
  -3   8   4        146.36        135.97         5.73 o
  -2   8   4        714.18        729.47        12.14 o
  -1   8   4        206.32        205.13         6.53 o
   0   8   4       1071.84       1042.43        15.00 o
   1   8   4         66.43         64.93         5.89 o
   2   8   4        113.07        131.04        13.14 o
   3   8   4          8.73          6.11         6.03 o
   4   8   4        282.22        282.73        11.98 o
   5   8   4         90.26         85.98        10.22 o
   6   8   4         34.13         44.52         9.54 o
   7   8   4        222.33        229.17        13.88 o
   8   8   4         48.80         49.10        13.30 o
   9   8   4          4.50         -7.40        14.43 o
  -8   9   4         44.63         42.71        12.78 o
  -7   9   4          0.92          4.58        11.67 o
  -6   9   4          1.17          0.51         6.62 o
  -5   9   4          0.31          0.75         5.59 o
  -4   9   4        180.17        179.83        13.10 o
  -3   9   4        111.81        117.28         8.42 o
  -2   9   4        578.39        568.86        19.89 o
  -1   9   4       2067.10       2091.07        28.34 o
   0   9   4         40.57         30.06         6.57 o
   1   9   4       1475.70       1435.57        31.86 o
   2   9   4       1383.20       1365.02        25.65 o
   3   9   4        371.14        370.45        13.74 o
   4   9   4       1854.03       1813.29        33.22 o
   5   9   4         17.17         12.03         8.70 o
   6   9   4        294.71        331.00        15.70 o
   7   9   4         32.91         38.63        13.13 o
   8   9   4         54.51         49.17        20.72 o
  -8  10   4         10.41          6.82        13.82 o
  -7  10   4         33.66         33.19         7.77 o
  -6  10   4        119.33        120.20         7.96 o
  -5  10   4         87.83         84.26         6.73 o
  -4  10   4          5.99          4.73         5.44 o
  -3  10   4        101.99         87.86         5.77 o
  -2  10   4        521.34        503.38        10.63 o
  -1  10   4        679.34        645.76        16.31 o
   0  10   4         49.17         53.71        11.09 o
   1  10   4         41.12         38.67         6.17 o
   2  10   4          0.08         12.26         7.29 o
   3  10   4          7.40         10.94        11.97 o
   4  10   4         15.61         10.24         8.27 o
   5  10   4         48.13         59.95         9.96 o
   6  10   4         43.67         46.99        24.52 o
   7  10   4         17.08          3.94        12.05 o
   8  10   4         24.46         24.98        13.41 o
  -7  11   4          4.63         16.12        11.76 o
  -6  11   4         16.99         -1.17        11.14 o
  -5  11   4         12.76         18.61         6.30 o
  -4  11   4         41.31         42.21         5.98 o
  -3  11   4          6.63         13.25         5.11 o
  -2  11   4         52.90         53.38         5.10 o
  -1  11   4         64.12         65.39        11.68 o
   0  11   4       1677.05       1706.83        45.23 o
   1  11   4        256.01        273.13         9.99 o
   2  11   4        153.13        177.31        10.38 o
   3  11   4        213.16        221.59        11.22 o
   4  11   4        261.37        288.50        14.05 o
   5  11   4        104.77         96.00        19.56 o
   6  11   4         20.80         33.29        11.78 o
   7  11   4         30.02         12.67        12.72 o
  -7  12   4          3.29        -13.19        13.19 o
  -6  12   4         54.14         54.94        12.36 o
  -5  12   4         45.69         33.28        11.15 o
  -4  12   4        184.35        145.65        25.99 o
  -3  12   4        110.06        109.64         6.50 o
  -2  12   4        167.24        178.35        10.94 o
  -1  12   4         27.58         30.36        12.26 o
   0  12   4        365.23        383.07        15.22 o
   1  12   4          7.12          9.12         7.26 o
   2  12   4        101.60        106.97         9.88 o
   3  12   4          4.57         -1.65         9.25 o
   4  12   4          0.09          3.48        16.93 o
   5  12   4         34.79         42.09        11.50 o
   6  12   4          0.49          0.57        11.97 o
   7  12   4         66.39         84.63        14.71 o
  -6  13   4         11.96         -8.76        16.34 o
  -5  13   4          0.96         -7.00        11.56 o
  -4  13   4          6.95         13.84        11.12 o
  -3  13   4          1.44          8.31        18.09 o
  -2  13   4         21.58         15.56         9.64 o
  -1  13   4         58.13         49.04        15.18 o
   0  13   4        311.91        240.94        12.37 o
   1  13   4         23.60          5.67         9.28 o
   2  13   4         97.85         93.37         8.99 o
   3  13   4         13.18         -1.56         9.96 o
   4  13   4         17.88         16.02        10.94 o
   5  13   4         26.03         14.57        11.78 o
   6  13   4          5.40         -9.74        20.72 o
  -5  14   4          3.79         -4.09        18.10 o
  -4  14   4         42.07         33.86        15.76 o
  -3  14   4         34.53         34.44        16.93 o
  -2  14   4         11.77         -3.50        15.76 o
  -1  14   4        133.14        109.20        17.52 o
   0  14   4         23.15         31.18        10.89 o
   1  14   4          2.13          1.54        10.29 o
   2  14   4         91.82         94.37        14.22 o
   3  14   4          7.79          8.77        11.38 o
   4  14   4          0.14        -11.97        11.97 o
   5  14   4          4.61         -1.96        12.46 o
  -4  15   4          0.33        -14.59        18.68 o
  -3  15   4         11.56         11.67        18.10 o
  -2  15   4         46.31         57.79        17.51 o
  -1  15   4         54.08         60.04        12.13 o
   0  15   4         51.41         52.54        11.95 o
   1  15   4        178.16        194.86        14.02 o
   2  15   4         86.45         87.83        10.38 o
   3  15   4         67.18         67.59        10.42 o
   4  15   4         34.63         43.20        13.45 o
  -2  16   4          0.66        -18.68        18.68 o
  -1  16   4          7.13        -10.83        12.54 o
   0  16   4          4.30         11.87        12.13 o
   1  16   4         18.37          9.09        12.58 o
   2  16   4          5.36          2.11        11.95 o
 -10   1   5          8.77         31.56        16.93 o
  -9   1   5          7.82         11.15        11.76 o
  -8   1   5         72.05         77.91        16.93 o
  -7   1   5         65.53         77.92         9.64 o
  -6   1   5        296.25        355.44        14.46 o
  -5   1   5         18.91         26.83         6.39 o
  -4   1   5          6.85          5.94         4.73 o
  -3   1   5          0.03         -2.80         2.80 o
  -2   1   5          3.72          3.19         2.03 o
  -1   1   5       1535.69       1547.61        23.18 o
   0   1   5       1936.69       1989.31        16.43 o
   1   1   5       5523.74       5549.23       131.68 o
   2   1   5        686.09        592.53         8.28 o
   3   1   5       2147.77       1991.33        32.41 o
   4   1   5       2728.70       2538.48        59.51 o
   5   1   5       1195.97       1140.40        25.24 o
   6   1   5       1937.07       1851.11        57.07 o
   7   1   5        367.99        384.75        15.46 o
   8   1   5        512.30        571.34        26.31 o
   9   1   5        187.89        218.37        15.07 o
  10   1   5          7.97         37.09        13.19 o
 -10   2   5          0.43          0.50        12.54 o
  -9   2   5          5.78         18.24        11.30 o
  -8   2   5         67.22         58.09        11.56 o
  -7   2   5         59.06         69.54         9.88 o
  -6   2   5        426.29        400.90        36.84 o
  -5   2   5        133.34        145.35         8.46 o
  -4   2   5       2226.25       2190.91        92.12 o
  -3   2   5       2037.40       2011.80        27.06 o
  -2   2   5       5273.34       5284.13        51.32 o
  -1   2   5       1998.87       2011.41        20.21 o
   0   2   5       5246.05       5275.14        46.19 o
   1   2   5       2983.03       3019.59        26.55 o
   2   2   5      11436.85      12048.04       377.23 o
   3   2   5         21.49         32.90         3.91 o
   4   2   5        265.93        252.63        10.23 o
   5   2   5         90.42         90.27         9.34 o
   6   2   5         51.92         59.68         8.04 o
   7   2   5        219.80        215.36        11.72 o
   8   2   5         89.39         91.59        23.36 o
   9   2   5         12.92         35.32        12.38 o
  10   2   5          0.74         14.27        13.37 o
 -10   3   5          3.08         19.63        14.59 o
  -9   3   5          0.84         14.14        12.58 o
  -8   3   5          1.77          9.02        13.43 o
  -7   3   5         13.60         13.65         9.28 o
  -6   3   5         46.08         49.69         8.26 o
  -5   3   5         14.88         11.67         9.92 o
  -4   3   5        221.61        226.21        10.23 o
  -3   3   5         84.72        101.00         7.85 o
  -2   3   5         28.51         28.04         2.95 o
  -1   3   5         28.95         30.27         1.63 o
   0   3   5          0.08         -0.34         1.73 o
   1   3   5         17.21         25.37         1.42 o
   2   3   5         87.23         98.98         3.64 o
   3   3   5         51.24         49.28         4.07 o
   4   3   5        166.22        191.25         9.35 o
   5   3   5          4.13          8.88         5.97 o
   6   3   5        101.16        101.47        19.56 o
   7   3   5         31.04         37.97         8.87 o
   8   3   5         43.47         32.69        10.32 o
   9   3   5         37.02         43.68        16.05 o
  10   3   5         20.70         31.97        13.96 o
 -10   4   5          0.41         20.10        14.02 o
  -9   4   5         12.52         17.65        12.13 o
  -8   4   5         49.84         62.18        14.59 o
  -7   4   5         75.37         72.05         9.91 o
  -6   4   5        183.31        157.53        11.10 o
  -5   4   5        395.43        420.94        34.79 o
  -4   4   5       1141.35       1155.01        30.23 o
  -3   4   5       4715.84       4690.94        59.28 o
  -2   4   5       2899.98       2854.96        31.69 o
  -1   4   5       2721.35       2700.94        29.76 o
   0   4   5       8718.49       9279.45        88.54 o
   1   4   5       3291.44       3397.80        27.83 o
   2   4   5       2437.63       2527.89        32.22 o
   3   4   5        591.88        594.36        30.74 o
   4   4   5        709.85        705.32        28.11 o
   5   4   5         32.89         30.78         6.57 o
   6   4   5        141.34        130.26        13.72 o
   7   4   5         47.79         41.60         9.69 o
   8   4   5        330.81        329.69        80.64 o
   9   4   5         10.25         23.32        14.59 o
  10   4   5         30.48         63.68        14.20 o
  -9   5   5         18.68         22.12        13.19 o
  -8   5   5         36.54         45.05        11.95 o
  -7   5   5        263.23        284.70        19.28 o
  -6   5   5         88.91         93.03         9.23 o
  -5   5   5          4.96          9.29         6.80 o
  -4   5   5          0.75         -2.14         5.47 o
  -3   5   5         11.59         20.70         3.90 o
  -2   5   5          9.68         16.79         2.95 o
  -1   5   5        121.66        119.34         3.70 o
   0   5   5       2790.89       2995.72        29.44 o
   1   5   5         26.88         33.61         1.84 o
   2   5   5       1509.27       1401.54        18.73 o
   3   5   5       1916.42       1973.14        32.91 o
   4   5   5        246.28        237.30         9.35 o
   5   5   5        990.94        987.83        87.91 o
   6   5   5        528.14        576.48        53.81 o
   7   5   5         98.68        109.01        19.85 o
   8   5   5        110.33        133.67        38.25 o
   9   5   5         12.13         18.96        13.19 o
  -9   6   5          1.58         22.35        12.58 o
  -8   6   5          2.14          5.46        11.76 o
  -7   6   5          5.44          5.46         9.47 o
  -6   6   5         76.46         78.95         9.70 o
  -5   6   5          1.35          1.00         7.88 o
  -4   6   5        126.29        132.68         6.10 o
  -3   6   5         11.29         12.78         4.02 o
  -2   6   5        230.07        241.63         5.68 o
  -1   6   5         10.91         11.72         2.56 o
   0   6   5        307.78        367.59         5.40 o
   1   6   5         45.98         60.75         4.15 o
   2   6   5          5.71         11.47         4.04 o
   3   6   5        416.19        397.59        10.59 o
   4   6   5         68.90         64.46         6.87 o
   5   6   5         25.66         20.59        10.51 o
   6   6   5        204.38        224.53        22.78 o
   7   6   5          0.38          7.88         9.08 o
   8   6   5         14.63          5.56        16.64 o
   9   6   5          1.86         -7.03        12.96 o
  -9   7   5         29.01         44.37        13.79 o
  -8   7   5         13.23         28.10        12.36 o
  -7   7   5          1.81         -5.22        11.97 o
  -6   7   5         95.72         84.32         9.91 o
  -5   7   5         11.92         14.41         5.73 o
  -4   7   5        101.80         95.59         5.67 o
  -3   7   5         27.62         36.68         6.58 o
  -2   7   5         14.63         15.55         3.75 o
  -1   7   5        146.39        133.00         4.59 o
   0   7   5        903.51        944.01        10.74 o
   1   7   5       1733.81       1733.47        20.73 o
   2   7   5        813.16        829.46        13.17 o
   3   7   5        164.32        166.56         5.35 o
   4   7   5       5457.00       5494.29       418.82 o
   5   7   5       1034.69       1044.34        66.22 o
   6   7   5        158.12        182.86        17.52 o
   7   7   5        346.80        337.69        67.79 o
   8   7   5         92.31        110.19        28.61 o
   9   7   5         33.43         42.53        14.55 o
  -9   8   5          0.52          1.75        14.03 o
  -8   8   5          2.45         -2.52        11.71 o
  -7   8   5          8.82         10.01        10.71 o
  -6   8   5         59.10         45.79         6.86 o
  -5   8   5        134.94        118.54         7.98 o
  -4   8   5        536.39        500.82        11.26 o
  -3   8   5        218.36        203.11         7.55 o
  -2   8   5       1006.46        960.81        14.93 o
  -1   8   5       1161.39       1132.67        16.78 o
   0   8   5       1389.04       1362.67        16.41 o
   1   8   5        741.02        730.51        10.89 o
   2   8   5        167.59        172.46         8.87 o
   3   8   5        211.75        214.25         9.47 o
   4   8   5         15.91         30.79         7.43 o
   5   8   5         30.59         36.71         8.27 o
   6   8   5         75.80         84.56        15.18 o
   7   8   5          1.00         -2.93        10.89 o
   8   8   5         20.70          2.80        12.30 o
   9   8   5         12.37         18.41        14.71 o
  -8   9   5          0.08         -3.62         8.43 o
  -7   9   5          0.28         -7.63         7.64 o
  -6   9   5          4.29          0.15         6.86 o
  -5   9   5          1.64         -3.92         6.01 o
  -4   9   5         35.15         36.72         5.80 o
  -3   9   5         50.49         51.71         5.30 o
  -2   9   5        119.04        138.23        14.77 o
  -1   9   5        293.22        292.27         8.11 o
   0   9   5          3.67          6.54         7.59 o
   1   9   5         15.69         16.79         5.14 o
   2   9   5          1.62          4.88         6.31 o
   3   9   5        123.79        120.58         8.14 o
   4   9   5        264.30        255.93        12.37 o
   5   9   5          1.15          0.85         8.83 o
   6   9   5         79.78         79.79        16.64 o
   7   9   5         25.05         27.96        11.78 o
   8   9   5          2.99         -6.36        12.72 o
  -8  10   5          7.21         12.55        13.21 o
  -7  10   5        120.99        107.32         9.05 o
  -6  10   5         92.58         91.51         8.07 o
  -5  10   5        214.08        214.93         8.50 o
  -4  10   5        547.69        542.46        16.74 o
  -3  10   5        115.26        124.24         6.35 o
  -2  10   5       1596.33       1591.54        23.05 o
  -1  10   5         84.21         74.85         8.15 o
   0  10   5       1308.13       1344.07        36.96 o
   1  10   5        489.85        502.81        12.13 o
   2  10   5        420.23        434.19        14.04 o
   3  10   5         85.71         95.24         8.55 o
   4  10   5        102.43        110.27         9.39 o
   5  10   5          1.30          1.60         9.39 o
   6  10   5         54.22         55.77        11.21 o
   7  10   5          6.65         -7.43        11.53 o
   8  10   5          0.25          6.80        13.71 o
  -7  11   5          2.05         -7.00        18.09 o
  -6  11   5         17.61         -0.58        10.71 o
  -5  11   5         31.85         53.95         7.90 o
  -4  11   5         64.87         63.72         7.00 o
  -3  11   5         97.73         99.62         6.55 o
  -2  11   5          5.34         10.36         5.26 o
  -1  11   5        190.39        205.61        15.19 o
   0  11   5          1.19         15.76        11.67 o
   1  11   5         83.67         78.43         7.30 o
   2  11   5        297.70        272.22        10.56 o
   3  11   5        230.88        210.41        11.22 o
   4  11   5        132.37        129.53        19.27 o
   5  11   5        143.07        155.30        12.62 o
   6  11   5        285.91        270.78        15.02 o
   7  11   5         27.96         31.59        13.18 o
  -6  12   5          0.09        -17.51        17.51 o
  -5  12   5          1.78         -4.09        16.34 o
  -4  12   5         19.87         20.72         9.91 o
  -3  12   5         14.22         23.50         5.86 o
  -2  12   5          3.64         13.95         8.55 o
  -1  12   5          1.82         18.68        12.26 o
   0  12   5          0.43          5.84         8.25 o
   1  12   5          5.11          3.95         7.35 o
   2  12   5         74.22         79.12        11.49 o
   3  12   5          3.40         -3.81        11.09 o
   4  12   5          6.33          8.13        10.10 o
   5  12   5         57.60         48.47        11.78 o
   6  12   5          2.34         -5.29        11.50 o
  -6  13   5          7.88        -15.76        15.76 o
  -5  13   5          0.69        -16.93        16.93 o
  -4  13   5         12.33         19.26        14.59 o
  -3  13   5         26.15          5.25        15.76 o
  -2  13   5         10.96         12.84        14.01 o
  -1  13   5          5.39          4.09        14.01 o
   0  13   5        269.36        252.30        32.42 o
   1  13   5         34.66         22.34         9.64 o
   2  13   5        256.19        262.75        14.07 o
   3  13   5         40.48         47.74        10.22 o
   4  13   5         76.32         55.61        11.63 o
   5  13   5         79.08         98.73        13.72 o
   6  13   5          4.99          9.41        12.90 o
  -5  14   5         20.27         35.61        19.85 o
  -4  14   5         73.92         50.79        18.68 o
  -3  14   5          3.75        -16.34        16.34 o
  -2  14   5         77.27         81.15        17.52 o
  -1  14   5         48.27         33.28        16.35 o
   0  14   5         80.08         70.70        11.30 o
   1  14   5         26.04         34.25        11.12 o
   2  14   5        103.02        123.89        10.37 o
   3  14   5          5.55          7.89         9.22 o
   4  14   5         44.05         48.22        11.72 o
   5  14   5          0.56          9.66        12.76 o
  -3  15   5         16.43         -2.33        18.10 o
  -2  15   5          1.84         10.51        16.93 o
  -1  15   5          9.93          6.45        11.71 o
   0  15   5         35.07         48.73        11.95 o
   1  15   5          0.04         -0.18        11.71 o
   2  15   5          2.23          6.32         9.51 o
   3  15   5          0.95         -1.20        11.43 o
  -1  16   5         58.53         59.01        13.19 o
   0  16   5          1.54          4.16        12.78 o
   1  16   5          3.54          0.41        12.36 o
 -10   0   6          0.03         24.52        19.26 o
  -9   0   6          0.02         13.43        16.93 o
  -8   0   6        232.83        167.65        16.94 o
  -7   0   6        698.27        623.78        25.16 o
  -6   0   6          7.69          5.84        11.09 o
  -5   0   6        336.28        331.46        16.37 o
  -4   0   6        140.87        131.43         9.93 o
  -3   0   6        467.96        460.90        10.83 o
  -2   0   6       7939.99       8074.12       227.06 o
  -1   0   6       1775.98       1729.83        19.28 o
   0   0   6      10342.47      10463.09       156.94 o
   1   0   6        177.47        133.79         4.21 o
   2   0   6       9761.14       9610.94       145.59 o
   3   0   6       3373.83       3261.41        72.57 o
   4   0   6       1427.35       1300.37        32.92 o
   5   0   6        874.21        807.46        24.61 o
   6   0   6        378.66        359.52        18.71 o
   7   0   6        179.04        160.04        15.19 o
   8   0   6         61.86         64.22        14.60 o
   9   0   6         20.42         28.02        17.51 o
  10   0   6          4.80          4.09        18.68 o
 -10   1   6          0.06         20.94        14.02 o
  -9   1   6          1.13         18.64        11.76 o
  -8   1   6         26.49         33.76        10.29 o
  -7   1   6         12.91         13.84         9.28 o
  -6   1   6       3855.36       3799.01        63.05 o
  -5   1   6        136.00        119.73         7.85 o
  -4   1   6        200.45        184.03        13.15 o
  -3   1   6        319.35        320.14        10.55 o
  -2   1   6        690.22        698.03         8.17 o
  -1   1   6        386.76        410.36         5.12 o
   0   1   6          8.62          9.18         1.04 o
   1   1   6         95.18        104.98         2.23 o
   2   1   6        511.63        604.21        12.88 o
   3   1   6        633.15        601.79        24.31 o
   4   1   6        369.01        340.23        24.85 o
   5   1   6        462.03        429.16        12.41 o
   6   1   6         51.44         54.70         7.84 o
   7   1   6        814.09        830.58        75.52 o
   8   1   6         13.06         28.02        10.73 o
   9   1   6         17.39          8.12        11.76 o
  10   1   6         21.38         36.07        15.76 o
 -10   2   6          0.70         15.01        13.37 o
  -9   2   6          0.02         12.68        11.95 o
  -8   2   6         22.53         18.86        10.64 o
  -7   2   6         45.65         46.33        19.56 o
  -6   2   6        102.54         97.95        14.89 o
  -5   2   6        212.59        223.65        20.45 o
  -4   2   6        231.43        235.75         9.29 o
  -3   2   6        997.90        920.17        14.10 o
  -2   2   6       2835.06       2872.57        28.62 o
  -1   2   6         32.37         24.95         1.85 o
   0   2   6       2643.81       2663.20        23.69 o
   1   2   6       6462.57       7134.34        76.11 o
   2   2   6       2139.88       2111.09        33.24 o
   3   2   6       1211.36       1228.84        34.08 o
   4   2   6        556.50        562.94        43.02 o
   5   2   6        476.80        453.19        26.32 o
   6   2   6        549.34        509.45        20.77 o
   7   2   6          1.90         -1.33         9.63 o
   8   2   6          0.21         -0.58         9.91 o
   9   2   6          9.85         19.85        22.77 o
  10   2   6          0.33         29.31        13.82 o
 -10   3   6          3.10         16.95        13.19 o
  -9   3   6         12.32         22.05        13.43 o
  -8   3   6         69.80         73.29        11.95 o
  -7   3   6        203.46        210.76        12.37 o
  -6   3   6         32.05         34.50         8.39 o
  -5   3   6        710.02        708.76        58.55 o
  -4   3   6        840.94        871.93        34.58 o
  -3   3   6         49.72         49.08         5.73 o
  -2   3   6        986.25        935.55        14.49 o
  -1   3   6        208.69        255.05         4.15 o
   0   3   6        126.06        137.64         2.93 o
   1   3   6       1648.62       1750.80        17.53 o
   2   3   6        159.84        156.44         7.01 o
   3   3   6        433.92        402.86        25.16 o
   4   3   6        969.13        936.73        81.51 o
   5   3   6        993.03        991.09        49.82 o
   6   3   6        936.77        938.48        73.52 o
   7   3   6         18.07         28.03        19.85 o
   8   3   6        289.36        280.58        50.54 o
   9   3   6        189.91        219.58        26.87 o
  10   3   6         54.02         80.40        16.93 o
  -9   4   6          0.12          5.39        12.46 o
  -8   4   6         33.19         30.37        18.97 o
  -7   4   6         10.27         14.59         9.08 o
  -6   4   6         34.71         37.26         8.13 o
  -5   4   6        172.16        172.92        16.65 o
  -4   4   6         45.48         49.74         5.78 o
  -3   4   6         48.49         46.37         4.12 o
  -2   4   6        703.15        736.49         9.79 o
  -1   4   6        857.12        886.02        10.91 o
   0   4   6        839.11        900.94         9.84 o
   1   4   6       2737.24       2969.10        29.10 o
   2   4   6       1118.29       1116.01        19.05 o
   3   4   6         43.62         41.81         4.67 o
   4   4   6       1281.60       1399.23        86.01 o
   5   4   6        184.87        210.39        10.51 o
   6   4   6        357.03        339.79        30.69 o
   7   4   6         16.86         12.28        20.72 o
   8   4   6          5.36          3.85        10.71 o
   9   4   6          3.73         14.98        19.55 o
  -9   5   6         20.96         35.32        20.72 o
  -8   5   6          0.40         -2.18        11.12 o
  -7   5   6         32.28         36.04         9.96 o
  -6   5   6         37.96         32.11         8.26 o
  -5   5   6         21.32         26.62         7.14 o
  -4   5   6        203.86        213.29        13.21 o
  -3   5   6         50.83         53.60         7.68 o
  -2   5   6        715.58        757.04        10.77 o
  -1   5   6       1249.08       1392.70        14.49 o
   0   5   6        759.71        824.11         9.34 o
   1   5   6         21.44         20.17         2.43 o
   2   5   6        555.67        568.65        11.66 o
   3   5   6        227.48        233.38        11.98 o
   4   5   6        164.98        182.00         8.23 o
   5   5   6        196.58        192.73         9.70 o
   6   5   6         72.67         64.51         9.63 o
   7   5   6        246.87        235.73        33.88 o
   8   5   6         27.37         20.12        23.93 o
   9   5   6         13.21         39.14        13.19 o
  -9   6   6          1.52          2.35        13.60 o
  -8   6   6         25.50         28.51        11.35 o
  -7   6   6         27.99         14.30         9.49 o
  -6   6   6         78.72         84.87        13.72 o
  -5   6   6          3.37         -1.11         5.31 o
  -4   6   6       1380.69       1386.97        29.39 o
  -3   6   6       1383.47       1401.22        21.29 o
  -2   6   6       2356.61       2370.64        27.06 o
  -1   6   6       1367.75       1333.11        14.13 o
   0   6   6       3012.47       2916.74        29.02 o
   1   6   6       2472.98       2396.70        22.01 o
   2   6   6       4187.78       4226.20        46.30 o
   3   6   6       3591.80       3602.25       152.11 o
   4   6   6       1120.96       1111.32        21.70 o
   5   6   6        170.52        184.93         9.54 o
   6   6   6        128.11        144.55        16.35 o
   7   6   6         66.83         70.53        12.84 o
   8   6   6         12.35         21.00        11.30 o
   9   6   6          1.80         -1.04        13.13 o
  -9   7   6          2.09         16.86        13.96 o
  -8   7   6          0.76         -0.58        12.13 o
  -7   7   6         18.25         16.26        10.11 o
  -6   7   6          3.96         -4.92         6.59 o
  -5   7   6         56.17         54.75         7.40 o
  -4   7   6          6.51          9.13         5.19 o
  -3   7   6        113.14        120.61         6.68 o
  -2   7   6          5.01          7.03         3.97 o
  -1   7   6        159.31        167.78         4.30 o
   0   7   6          1.10          3.48         2.53 o
   1   7   6        141.54        141.97         3.69 o
   2   7   6        340.15        312.26         7.87 o
   3   7   6         30.66         38.52         5.09 o
   4   7   6         76.39         94.09         7.43 o
   5   7   6         49.22         58.07         9.63 o
   6   7   6         28.68         26.14        17.51 o
   7   7   6         47.54         52.05        11.21 o
   8   7   6         13.69         14.95        12.46 o
   9   7   6         13.85         30.14        13.87 o
  -8   8   6          4.42          0.55        12.54 o
  -7   8   6          5.82          3.62         7.35 o
  -6   8   6         44.17         52.80         7.27 o
  -5   8   6         90.80         92.39         6.87 o
  -4   8   6         96.92         97.99         6.25 o
  -3   8   6        576.55        556.91        14.49 o
  -2   8   6        114.21        115.28         5.54 o
  -1   8   6        357.05        353.02         6.61 o
   0   8   6        507.44        511.01         7.82 o
   1   8   6        115.00        121.10         7.50 o
   2   8   6       1498.37       1466.37        31.20 o
   3   8   6        243.24        238.84        10.48 o
   4   8   6        114.24        116.99         8.53 o
   5   8   6         46.53         52.78         8.70 o
   6   8   6        174.84        187.03        12.05 o
   7   8   6         63.93         57.91        12.05 o
   8   8   6          7.58         19.30        12.72 o
  -8   9   6         82.36         77.12        10.96 o
  -7   9   6         37.08         25.20         8.13 o
  -6   9   6         89.57         84.04         7.71 o
  -5   9   6         77.65         77.00         9.07 o
  -4   9   6        336.42        356.76        20.45 o
  -3   9   6        473.62        473.14        10.82 o
  -2   9   6        263.92        269.25        10.72 o
  -1   9   6         61.74         65.52         5.12 o
   0   9   6         49.32         58.66         8.47 o
   1   9   6        223.46        231.45        10.63 o
   2   9   6        141.84        135.40        16.35 o
   3   9   6        429.81        435.11        14.19 o
   4   9   6        242.45        265.05        28.63 o
   5   9   6        464.79        445.30        35.66 o
   6   9   6        406.47        444.01        44.13 o
   7   9   6         91.19         99.56        12.88 o
   8   9   6        101.24        111.67        14.55 o
  -7  10   6          5.85          6.81        12.55 o
  -6  10   6          2.80         -0.73         7.60 o
  -5  10   6          9.74         -0.24         6.51 o
  -4  10   6         38.57         35.39         6.27 o
  -3  10   6        178.14        193.51         7.55 o
  -2  10   6        281.44        261.46         9.14 o
  -1  10   6        110.80        107.76         4.49 o
   0  10   6        187.73        184.58        14.02 o
   1  10   6         15.09         16.13         6.07 o
   2  10   6        200.68        197.64         8.60 o
   3  10   6         27.94         21.41         7.98 o
   4  10   6        120.28        129.05        17.52 o
   5  10   6          0.81          9.41         9.05 o
   6  10   6          0.60         -0.63        10.64 o
   7  10   6          0.84         -0.14        11.88 o
  -7  11   6          0.16         -4.09        18.09 o
  -6  11   6         32.62         25.49        17.22 o
  -5  11   6          8.55         -6.10         8.03 o
  -4  11   6          8.02          8.54         7.51 o
  -3  11   6        156.85        161.06         7.71 o
  -2  11   6         53.35         58.44         9.07 o
  -1  11   6          7.49          1.17        10.51 o
   0  11   6         33.26         21.02        12.26 o
   1  11   6         36.83         33.26         6.75 o
   2  11   6          2.57          4.51         6.56 o
   3  11   6         28.22         25.18         8.83 o
   4  11   6          2.51          5.96         9.38 o
   5  11   6         95.31        100.48        11.06 o
   6  11   6         46.10         51.62        12.20 o
   7  11   6          5.14          2.21        12.13 o
  -6  12   6          6.34        -10.51        15.76 o
  -5  12   6          2.59         15.76        16.93 o
  -4  12   6         71.73         65.67         8.21 o
  -3  12   6         19.73         29.49         7.58 o
  -2  12   6        822.79        738.31        26.34 o
  -1  12   6        342.46        334.26        23.37 o
   0  12   6        372.18        384.22        15.39 o
   1  12   6        247.26        265.95        21.44 o
   2  12   6        461.33        470.73        14.05 o
   3  12   6        143.99        149.75        11.33 o
   4  12   6         60.15         55.47        10.52 o
   5  12   6         35.03         37.35        11.50 o
   6  12   6         58.04         57.14        12.88 o
  -5  13   6          0.52          7.00        16.93 o
  -4  13   6         66.26         47.87        15.76 o
  -3  13   6         63.04         54.88        16.35 o
  -2  13   6         52.11         64.80        16.35 o
  -1  13   6          3.11          7.59        15.18 o
   0  13   6          1.49         -3.91         9.64 o
   1  13   6         42.52         20.43         9.49 o
   2  13   6          2.19         -5.89         8.24 o
   3  13   6         31.18         31.13        10.00 o
   4  13   6          3.44         -1.82        10.47 o
   5  13   6         52.19         51.02        12.62 o
  -4  14   6         16.93         22.77        18.10 o
  -3  14   6         79.73         88.16        18.10 o
  -2  14   6          1.29         12.84        15.76 o
  -1  14   6        113.01        105.10        18.10 o
   0  14   6         12.91         15.04        10.89 o
   1  14   6         59.76         79.84        22.48 o
   2  14   6         64.36         66.41         9.63 o
   3  14   6          1.51          5.61         9.02 o
   4  14   6        136.96        148.65        19.85 o
  -3  15   6         22.67         27.44        19.26 o
  -2  15   6         12.06         -4.67        17.51 o
  -1  15   6          9.55         18.19        11.71 o
   0  15   6         22.17         29.33        12.55 o
   1  15   6         15.83         17.63        11.71 o
   2  15   6         13.72          8.11        21.01 o
   3  15   6          2.26         -7.22         9.97 o
 -10   1   7          8.68         13.00        13.60 o
  -9   1   7          7.15          4.53        11.30 o
  -8   1   7         64.39         76.38        15.76 o
  -7   1   7         20.40         20.14         9.08 o
  -6   1   7        369.60        397.77        15.28 o
  -5   1   7        485.59        473.46        26.91 o
  -4   1   7       1025.31        997.46        20.23 o
  -3   1   7        840.91        793.71        13.11 o
  -2   1   7       1510.35       1465.94        14.05 o
  -1   1   7       1605.13       1564.91        15.22 o
   0   1   7       5661.32       6022.61        57.57 o
   1   1   7        137.60        157.08         2.67 o
   2   1   7        346.74        312.71         5.17 o
   3   1   7          5.74          4.64         3.49 o
   4   1   7         14.24          8.17         4.95 o
   5   1   7        607.88        563.55        16.39 o
   6   1   7         12.60         26.81        13.72 o
   7   1   7         92.84        103.60        22.77 o
   8   1   7         42.49         69.25        11.12 o
   9   1   7         17.34         40.06        17.51 o
  -9   2   7          0.54          6.51        11.88 o
  -8   2   7         50.27         55.99        11.30 o
  -7   2   7          3.07         -0.81         9.47 o
  -6   2   7          2.79          5.59         7.81 o
  -5   2   7         48.23         48.81         9.92 o
  -4   2   7         18.82         10.39         5.15 o
  -3   2   7        393.83        404.01        15.87 o
  -2   2   7       1278.98       1256.62        14.15 o
  -1   2   7       2924.78       3022.94        29.68 o
   0   2   7        986.74        918.19         9.70 o
   1   2   7       2287.34       2325.00        25.65 o
   2   2   7       2542.31       2420.67        32.12 o
   3   2   7       1571.54       1481.59        24.95 o
   4   2   7       4325.64       4056.60       116.64 o
   5   2   7        930.45        892.49        18.85 o
   6   2   7       1442.26       1394.19        59.57 o
   7   2   7        811.24        750.11        36.88 o
   8   2   7         23.53         23.99        10.52 o
   9   2   7          5.83          9.62        12.13 o
  -9   3   7          0.38          3.97        11.95 o
  -8   3   7          3.07          2.60        10.89 o
  -7   3   7          6.92          4.20         9.23 o
  -6   3   7          1.28          5.57        11.67 o
  -5   3   7         59.95         67.10         7.40 o
  -4   3   7         20.32         22.91         5.32 o
  -3   3   7         37.13         33.56         3.35 o
  -2   3   7         25.28         27.10         2.58 o
  -1   3   7        107.23        110.43         3.36 o
   0   3   7        468.55        516.02         6.28 o
   1   3   7         20.62         24.30         1.22 o
   2   3   7        266.03        277.51         6.72 o
   3   3   7         55.42         69.23        11.39 o
   4   3   7        337.46        322.25        16.66 o
   5   3   7        400.68        411.60        31.86 o
   6   3   7        635.52        617.81        76.64 o
   7   3   7          0.97          8.48         8.81 o
   8   3   7         17.31         23.57        10.64 o
   9   3   7         30.54         41.26        12.36 o
  -9   4   7         24.83         32.38        18.39 o
  -8   4   7          0.07          2.07        10.89 o
  -7   4   7          1.69          6.05        14.30 o
  -6   4   7         92.55         73.82         9.06 o
  -5   4   7          1.28          7.28         6.57 o
  -4   4   7        149.79        154.32         6.25 o
  -3   4   7        306.92        292.77         6.38 o
  -2   4   7       1539.98       1546.51        18.21 o
  -1   4   7        714.54        709.21         9.37 o
   0   4   7       1005.33        937.60        10.31 o
   1   4   7       2625.49       2536.34        22.93 o
   2   4   7       2650.05       2680.25        34.71 o
   3   4   7       2400.06       2383.55        38.81 o
   4   4   7       1122.59       1169.40        50.15 o
   5   4   7        203.93        227.98        10.72 o
   6   4   7        471.71        439.20        15.65 o
   7   4   7         36.44         43.02         9.88 o
   8   4   7        205.48        213.50        33.29 o
   9   4   7         24.81         38.82        12.54 o
  -9   5   7          4.13         -1.71        12.78 o
  -8   5   7          0.85          6.71        11.47 o
  -7   5   7         46.62         58.49        10.51 o
  -6   5   7         71.68         65.39         8.67 o
  -5   5   7        579.25        581.22        22.40 o
  -4   5   7        956.92        897.50        16.23 o
  -3   5   7        410.34        423.23        10.78 o
  -2   5   7       3172.92       3300.43        36.78 o
  -1   5   7        630.75        629.97         8.75 o
   0   5   7       1165.74       1147.61        12.46 o
   1   5   7        924.78        896.39         9.10 o
   2   5   7         42.46         45.67         3.38 o
   3   5   7          1.10         -0.20         4.42 o
   4   5   7         26.57         34.54         5.72 o
   5   5   7          6.36         16.50         6.73 o
   6   5   7        506.20        493.85        68.41 o
   7   5   7        107.11        123.59        11.30 o
   8   5   7         91.96        118.01        13.43 o
   9   5   7         90.18         93.92        18.10 o
  -9   6   7         24.23         63.63        21.01 o
  -8   6   7          0.03         12.33        11.88 o
  -7   6   7          0.05         -3.75         9.96 o
  -6   6   7          4.62          0.35         6.41 o
  -5   6   7          0.16          7.55         5.75 o
  -4   6   7          6.26          7.91         5.19 o
  -3   6   7         14.64         16.91         4.36 o
  -2   6   7          8.77         11.99         3.28 o
  -1   6   7        849.75        852.39        11.17 o
   0   6   7         29.13         28.53         3.95 o
   1   6   7         71.81         81.21         2.69 o
   2   6   7       1990.77       1961.06        22.95 o
   3   6   7         94.41         87.79         9.63 o
   4   6   7          4.07          3.79         6.03 o
   5   6   7         38.73         42.38        11.68 o
   6   6   7         13.25         13.74        12.26 o
   7   6   7         10.06          1.82        10.06 o
   8   6   7          5.87          3.28        11.30 o
   9   6   7          7.07         15.04        13.30 o
  -8   7   7         39.82         20.43        18.68 o
  -7   7   7         39.98         18.35         8.03 o
  -6   7   7        192.65        161.34        22.75 o
  -5   7   7         95.99        107.68         7.02 o
  -4   7   7        242.64        247.38         9.24 o
  -3   7   7        278.74        290.95         8.76 o
  -2   7   7        449.81        439.68         8.05 o
  -1   7   7        628.52        621.11         9.23 o
   0   7   7        257.56        254.53         5.58 o
   1   7   7         43.98         42.21         3.58 o
   2   7   7         88.27         90.15         4.40 o
   3   7   7         11.57         24.48         5.83 o
   4   7   7        212.08        230.70        15.77 o
   5   7   7          8.81          4.43         7.43 o
   6   7   7         68.05         82.54         9.96 o
   7   7   7         67.64         73.48        11.47 o
   8   7   7         17.00         36.16        27.14 o
  -8   8   7          8.23        -10.15        10.15 o
  -7   8   7          0.72         -9.28         9.28 o
  -6   8   7         36.47         42.35         9.84 o
  -5   8   7         41.09         36.91         6.82 o
  -4   8   7         46.43         45.45         6.01 o
  -3   8   7          4.59          3.54         4.99 o
  -2   8   7        320.59        327.37         8.81 o
  -1   8   7        271.67        279.38         6.41 o
   0   8   7        917.37        884.52        11.68 o
   1   8   7         25.31         31.63         3.90 o
   2   8   7       4146.86       4111.21        89.51 o
   3   8   7       1098.89       1154.30        58.61 o
   4   8   7        119.56        152.69        10.80 o
   5   8   7        652.66        674.06        93.60 o
   6   8   7        155.57        157.68        11.63 o
   7   8   7         31.07         47.78        11.36 o
   8   8   7         63.53         53.96        13.55 o
  -8   9   7          2.77          5.69        10.51 o
  -7   9   7          4.89          2.29         9.38 o
  -6   9   7         18.57         10.94         8.95 o
  -5   9   7          0.02         -2.60         6.35 o
  -4   9   7         46.44         57.35         8.01 o
  -3   9   7        214.80        216.16         8.38 o
  -2   9   7          6.37          0.58         4.85 o
  -1   9   7          0.07         -3.92         3.92 o
   0   9   7         84.36         91.86         4.82 o
   1   9   7         16.96         13.45         5.48 o
   2   9   7          6.71         10.44         5.48 o
   3   9   7          2.99         -3.67         7.00 o
   4   9   7         21.55         28.81         8.10 o
   5   9   7         40.40         50.75        12.26 o
   6   9   7          8.37         -9.96         9.96 o
   7   9   7          3.60          7.86        11.36 o
   8   9   7          4.49         14.06        13.13 o
  -7  10   7          0.44         -9.81         9.81 o
  -6  10   7          0.97          6.57         9.07 o
  -5  10   7          3.75         -0.17         8.21 o
  -4  10   7         26.38         39.72         8.10 o
  -3  10   7        333.54        336.67        13.05 o
  -2  10   7        116.49        124.82         6.02 o
  -1  10   7        145.35        149.80        10.39 o
   0  10   7        611.75        608.40        23.40 o
   1  10   7        455.42        447.29        12.00 o
   2  10   7        257.52        275.74        10.18 o
   3  10   7        470.74        464.52        15.45 o
   4  10   7        711.24        653.22        31.89 o
   5  10   7         77.52         78.07        18.98 o
   6  10   7         84.74        101.72        11.92 o
   7  10   7         45.82         36.56        27.44 o
  -7  11   7         31.15         38.53        19.85 o
  -6  11   7         51.42         26.13        11.97 o
  -5  11   7          3.08         12.21         8.84 o
  -4  11   7        234.45        235.65        11.02 o
  -3  11   7          3.83         -1.05         7.77 o
  -2  11   7        350.89        356.99        13.60 o
  -1  11   7         78.71         88.92         7.98 o
   0  11   7         53.75         54.88        12.26 o
   1  11   7         31.59         46.10         6.93 o
   2  11   7         10.84          8.35         6.82 o
   3  11   7         40.57         40.18         7.52 o
   4  11   7         24.51         25.60         9.81 o
   5  11   7          4.05          8.64        10.06 o
   6  11   7          9.19         -1.12        11.36 o
  -6  12   7          2.38         -7.59        17.51 o
  -5  12   7         50.17         17.51        18.10 o
  -4  12   7          0.16          1.96         8.40 o
  -3  12   7          5.60          9.83         8.31 o
  -2  12   7        172.59        172.07         9.62 o
  -1  12   7          1.70        -12.84        13.43 o
   0  12   7         40.02         48.65         9.05 o
   1  12   7          1.12         -4.25         9.05 o
   2  12   7          9.43          2.82         7.09 o
   3  12   7         10.76          4.42         7.60 o
   4  12   7         48.91         62.09        19.85 o
   5  12   7          0.22         -8.10        11.08 o
   6  12   7          9.07          5.16        16.05 o
  -5  13   7         11.58          3.50        17.51 o
  -4  13   7         58.25         60.72        18.68 o
  -3  13   7          9.58         12.84        16.34 o
  -2  13   7         73.50         89.33        16.93 o
  -1  13   7         12.21          9.34        14.59 o
   0  13   7        179.35        204.10        16.94 o
   1  13   7          7.23         -5.74         9.64 o
   2  13   7         27.31         27.52        12.54 o
   3  13   7         34.18         49.94         9.07 o
   4  13   7         10.35         -4.21         8.90 o
   5  13   7         15.00         22.26        12.48 o
  -4  14   7          1.39        -17.51        17.51 o
  -3  14   7          8.08         16.34        18.10 o
  -2  14   7         13.31          2.92        15.76 o
  -1  14   7         19.46         26.27        15.76 o
   0  14   7         77.67         62.49        13.72 o
   1  14   7         37.97         47.18        11.21 o
   2  14   7         28.21         29.29         9.29 o
   3  14   7         31.03         19.99         9.54 o
   4  14   7         25.82         27.94         9.74 o
  -2  15   7          0.25          2.92        16.93 o
  -1  15   7          4.91         -3.87        11.71 o
   0  15   7          0.44         -2.35        10.93 o
   1  15   7          0.42        -11.30        11.30 o
   2  15   7         10.97          3.29        11.12 o
  -9   0   8          3.21         23.35        17.51 o
  -8   0   8        985.64        896.97        35.13 o
  -7   0   8         77.87         86.99        14.60 o
  -6   0   8        117.25        116.21        12.85 o
  -5   0   8         25.87         31.52         9.92 o
  -4   0   8        328.71        343.71        14.61 o
  -3   0   8         25.58         24.76         5.56 o
  -2   0   8          1.33         -2.82         2.82 o
  -1   0   8        171.76        158.12         7.01 o
   0   0   8       1825.25       1942.30        30.64 o
   1   0   8       1247.24       1232.01        20.35 o
   2   0   8       2628.70       2541.87        39.74 o
   3   0   8       3255.10       3239.52        71.71 o
   4   0   8       1049.19        962.22        25.80 o
   5   0   8       3244.32       3064.07        70.94 o
   6   0   8        442.62        398.14        19.88 o
   7   0   8        491.76        458.38        23.97 o
   8   0   8        332.76        359.35        25.71 o
   9   0   8         84.26         81.74        17.52 o
  -9   1   8        119.17        136.72        15.47 o
  -8   1   8          1.65          6.75        16.05 o
  -7   1   8          6.94         19.55         9.08 o
  -6   1   8          0.77         -0.22         7.81 o
  -5   1   8          7.81          1.77         6.57 o
  -4   1   8        279.56        285.69        10.31 o
  -3   1   8        284.62        265.89         7.34 o
  -2   1   8        937.92        938.57         9.76 o
  -1   1   8        315.57        366.72         5.26 o
   0   1   8       1383.77       1382.18        17.15 o
   1   1   8        359.31        349.66         6.50 o
   2   1   8        289.24        270.09         4.97 o
   3   1   8        116.27        116.22         7.01 o
   4   1   8          3.43         -0.61         4.73 o
   5   1   8        146.11        154.39         8.05 o
   6   1   8         23.23         20.38         7.63 o
   7   1   8        108.13        110.08        13.72 o
   8   1   8          3.24         -5.23        10.11 o
   9   1   8          7.34         21.16        11.76 o
  -9   2   8         20.08         22.78        12.58 o
  -8   2   8        189.63        175.92        19.57 o
  -7   2   8         14.41         22.17         9.64 o
  -6   2   8         18.31         26.79         8.22 o
  -5   2   8         25.59         24.19         6.98 o
  -4   2   8         41.45         38.56         4.89 o
  -3   2   8        233.93        232.91         5.81 o
  -2   2   8         26.63         24.73         2.74 o
  -1   2   8        652.08        636.85         9.47 o
   0   2   8        234.26        225.01         3.70 o
   1   2   8          8.17          4.19         1.84 o
   2   2   8        645.50        576.39        14.33 o
   3   2   8        515.72        482.49        25.16 o
   4   2   8        834.51        761.60        15.72 o
   5   2   8         18.19         14.42         6.39 o
   6   2   8        279.33        241.46        11.73 o
   7   2   8        232.09        224.08        18.69 o
   8   2   8         76.06        114.01        28.02 o
   9   2   8         12.01         26.31        11.95 o
  -9   3   8          3.38         10.90        12.58 o
  -8   3   8         36.22         46.73        19.85 o
  -7   3   8        107.83        104.49        11.13 o
  -6   3   8         50.25         62.45         8.81 o
  -5   3   8        253.50        248.90        18.99 o
  -4   3   8       1436.69       1430.90        27.65 o
  -3   3   8        489.99        500.70         8.85 o
  -2   3   8       2366.07       2300.62        35.96 o
  -1   3   8       4190.05       4335.51        42.32 o
   0   3   8       4446.85       4351.19        51.78 o
   1   3   8       1419.33       1426.10        16.74 o
   2   3   8       2262.26       2324.48        26.01 o
   3   3   8        929.53        854.29        32.53 o
   4   3   8       1761.11       1688.94        29.29 o
   5   3   8          6.52          0.19        14.88 o
   6   3   8          3.64          9.59         7.56 o
   7   3   8          0.14          6.08         8.81 o
   8   3   8         10.66         30.68        24.81 o
   9   3   8          9.30         16.35        12.13 o
  -9   4   8          1.76         14.59        19.85 o
  -8   4   8          0.40          2.26        10.89 o
  -7   4   8         90.88         93.49        19.56 o
  -6   4   8         17.36         21.46         8.27 o
  -5   4   8         34.98         31.15         5.91 o
  -4   4   8          0.32         -2.68         5.56 o
  -3   4   8        247.92        255.35         6.41 o
  -2   4   8        140.17        150.08         5.20 o
  -1   4   8        323.72        333.43         6.00 o
   0   4   8         21.70         27.26         5.00 o
   1   4   8       1014.24        999.14         9.91 o
   2   4   8        230.33        229.87         7.35 o
   3   4   8        246.61        265.47         8.54 o
   4   4   8        555.62        589.67        35.39 o
   5   4   8         14.83          9.39        10.22 o
   6   4   8        227.17        217.49        35.34 o
   7   4   8        117.26        135.81        37.37 o
   8   4   8         55.75         62.73        11.47 o
   9   4   8         10.35         27.66        22.47 o
  -9   5   8          4.01         33.86        20.43 o
  -8   5   8          2.05          4.67        16.93 o
  -7   5   8          0.90         -6.00         9.64 o
  -6   5   8        203.07        156.67        12.83 o
  -5   5   8        291.32        264.37         9.20 o
  -4   5   8        313.22        304.60         9.34 o
  -3   5   8         36.84         46.05         4.80 o
  -2   5   8        673.26        620.70         9.56 o
  -1   5   8         66.54         67.83         3.53 o
   0   5   8       1321.40       1277.74        15.25 o
   1   5   8       1325.48       1331.43        12.94 o
   2   5   8         26.11         17.11         3.62 o
   3   5   8         45.85         44.47         4.95 o
   4   5   8          4.11         15.92         5.84 o
   5   5   8        137.32        134.44         8.81 o
   6   5   8         23.06         25.92         8.55 o
   7   5   8         21.84         34.49        10.22 o
   8   5   8          0.62          3.08        11.21 o
   9   5   8          0.13         -1.87        12.20 o
  -8   6   8          4.36         -7.00        17.51 o
  -7   6   8          0.86         -0.05        12.55 o
  -6   6   8         18.05         27.43         8.12 o
  -5   6   8          6.66          8.17         6.22 o
  -4   6   8         49.20         55.59         5.67 o
  -3   6   8        183.15        191.94        11.65 o
  -2   6   8        206.25        206.08         5.10 o
  -1   6   8        475.66        471.16         8.86 o
   0   6   8        929.30        916.70        17.17 o
   1   6   8         18.26         21.70         2.38 o
   2   6   8        834.03        841.61        11.41 o
   3   6   8        520.69        540.42        35.39 o
   4   6   8        843.93        856.33        47.72 o
   5   6   8        686.82        730.64        42.42 o
   6   6   8        360.34        358.05        48.51 o
   7   6   8        243.51        281.56        27.75 o
   8   6   8        102.73        126.29        16.93 o
  -8   7   8          0.35        -10.58        10.58 o
  -7   7   8          9.60         -2.43         9.50 o
  -6   7   8         62.45         46.77         9.12 o
  -5   7   8          7.92          1.84         6.35 o
  -4   7   8        115.91        116.21         6.77 o
  -3   7   8         90.96         90.01         5.65 o
  -2   7   8         84.60         94.46         4.28 o
  -1   7   8        544.53        564.24         8.91 o
   0   7   8        124.56        141.61         4.89 o
   1   7   8       1457.05       1416.81        14.16 o
   2   7   8        570.83        576.09        20.86 o
   3   7   8          3.81          4.63         5.48 o
   4   7   8          2.53          8.41         6.80 o
   5   7   8          1.26         -1.78         7.55 o
   6   7   8          0.45          9.02         8.97 o
   7   7   8          2.11          0.13        10.64 o
   8   7   8         45.06         72.20        14.01 o
  -8   8   8          6.81          3.81        10.78 o
  -7   8   8          0.05          0.35         9.71 o
  -6   8   8         25.92         16.11         9.38 o
  -5   8   8          7.81         11.92         8.27 o
  -4   8   8         25.06         18.87         7.56 o
  -3   8   8          5.14          7.47         7.14 o
  -2   8   8          0.43          7.10         4.72 o
  -1   8   8        123.25        116.23         5.50 o
   0   8   8        118.05        126.64         5.16 o
   1   8   8        461.42        476.52         8.47 o
   2   8   8        149.84        153.09         6.18 o
   3   8   8        871.35        850.15        45.97 o
   4   8   8        503.10        551.23        47.07 o
   5   8   8         80.94         88.42         9.26 o
   6   8   8        148.78        173.12        11.78 o
   7   8   8         28.09         27.59        25.69 o
   8   8   8         99.97        108.85        18.10 o
  -7   9   8         20.55         19.71        10.10 o
  -6   9   8         70.56         53.21         9.93 o
  -5   9   8        232.22        233.01        11.51 o
  -4   9   8          8.66         -4.66         7.98 o
  -3   9   8        339.00        336.17        12.78 o
  -2   9   8        413.15        415.76        10.02 o
  -1   9   8        271.35        273.79         8.21 o
   0   9   8       1261.25       1246.66        18.54 o
   1   9   8         26.33         13.97         5.49 o
   2   9   8        490.25        477.64        11.77 o
   3   9   8          8.30         16.16         6.06 o
   4   9   8        183.06        204.73        10.66 o
   5   9   8         34.09         22.54         9.25 o
   6   9   8          1.32          6.40         9.96 o
   7   9   8          8.43          5.78        11.50 o
  -7  10   8          0.86          3.47        10.34 o
  -6  10   8         37.43         39.02        10.15 o
  -5  10   8        188.49        184.21        11.06 o
  -4  10   8          5.45         12.03         8.27 o
  -3  10   8         24.56         25.64         7.98 o
  -2  10   8          0.46         -3.86         4.94 o
  -1  10   8          2.84          2.40         4.52 o
   0  10   8         38.52         25.69        11.68 o
   1  10   8         86.56         92.95         7.03 o
   2  10   8         44.92         52.00         6.62 o
   3  10   8         25.51         12.92         6.71 o
   4  10   8         88.59         97.70        11.09 o
   5  10   8         40.48         41.40         9.96 o
   6  10   8         55.44         42.61        10.79 o
   7  10   8          2.48          9.28        12.48 o
  -6  11   8          9.15          0.95        10.15 o
  -5  11   8          0.69          7.12        13.13 o
  -4  11   8        377.79        367.73        23.96 o
  -3  11   8         97.16        100.02         9.34 o
  -2  11   8         40.45         48.68        14.59 o
  -1  11   8        128.76        138.26         9.26 o
   0  11   8        151.43        151.84        14.60 o
   1  11   8         85.89         74.58         7.52 o
   2  11   8         17.86         17.97         7.10 o
   3  11   8          7.63          1.02         7.10 o
   4  11   8        120.10        115.99        12.85 o
   5  11   8         12.38         24.34        10.47 o
   6  11   8         17.66          5.74        13.43 o
  -5  12   8         58.41         39.40        10.23 o
  -4  12   8         25.83         25.46         9.37 o
  -3  12   8          0.81         -3.98        13.43 o
  -2  12   8          0.70          1.83         8.21 o
  -1  12   8          9.14         -4.67        14.01 o
   0  12   8          4.51         -7.87         8.70 o
   1  12   8        147.90        143.85        10.06 o
   2  12   8         21.24         15.65         7.64 o
   3  12   8        263.05        295.78        11.57 o
   4  12   8        230.59        246.41        11.17 o
   5  12   8         70.51         78.51        25.98 o
  -4  13   8         68.01         58.97        18.10 o
  -3  13   8          1.37        -16.34        16.34 o
  -2  13   8         65.13         75.90        16.35 o
  -1  13   8          1.83          2.33        15.18 o
   0  13   8         24.93         13.13         9.96 o
   1  13   8         45.80         55.82        10.22 o
   2  13   8         15.33         17.91         8.32 o
   3  13   8         20.47         18.67         8.80 o
   4  13   8          0.66         -2.03         8.90 o
  -3  14   8          4.07          4.67        18.68 o
  -2  14   8          1.19          7.59        17.51 o
  -1  14   8         16.39          6.42        16.34 o
   0  14   8          6.63          4.57        10.47 o
   1  14   8          7.56        -10.47        10.47 o
   2  14   8         36.95         58.84        11.21 o
   3  14   8          3.74        -10.07        10.49 o
   0  15   8         48.22         67.72        16.93 o
  -9   1   9          1.71          4.09        17.51 o
  -8   1   9          0.41         24.00        13.43 o
  -7   1   9         13.07          2.65         9.23 o
  -6   1   9         28.79         35.15         8.04 o
  -5   1   9         83.47         81.47         7.63 o
  -4   1   9        457.28        429.73        10.05 o
  -3   1   9       1048.24       1052.73        12.36 o
  -2   1   9        397.35        378.76         6.13 o
  -1   1   9       1673.96       1648.87        19.11 o
   0   1   9       1820.95       1775.26        20.23 o
   1   1   9       1482.27       1416.75        19.23 o
   2   1   9       3904.92       3767.80        41.14 o
   3   1   9        682.21        655.24        12.81 o
   4   1   9       2044.26       1888.75        31.82 o
   5   1   9       1000.38        861.44        18.43 o
   6   1   9        162.31        152.13        13.14 o
   7   1   9         13.07         17.51         9.08 o
   8   1   9         21.56         12.96        10.11 o
   9   1   9          2.07          8.06        11.53 o
  -9   2   9          0.23         12.84        18.68 o
  -8   2   9         30.29         29.19        16.35 o
  -7   2   9         27.03         17.83        13.13 o
  -6   2   9        140.95        154.38        14.60 o
  -5   2   9         78.33         82.85        19.27 o
  -4   2   9        198.21        198.20         8.02 o
  -3   2   9        155.42        163.62         4.66 o
  -2   2   9       1532.62       1516.93        16.35 o
  -1   2   9         54.51         52.76         2.61 o
   0   2   9          2.41         -1.93         2.78 o
   1   2   9         62.81         61.69         4.36 o
   2   2   9        232.27        230.20         8.01 o
   3   2   9       2182.90       1159.80       611.25 o
   4   2   9          6.82          9.50        10.80 o
   5   2   9        334.30        337.37        21.62 o
   6   2   9        182.23        206.21        11.97 o
   7   2   9         43.95         52.07        14.89 o
   8   2   9        148.51        159.75        18.98 o
   9   2   9         60.78         61.73        12.55 o
  -9   3   9          1.48         -8.17        18.09 o
  -8   3   9         18.13         23.35        16.93 o
  -7   3   9          5.26          1.99         9.39 o
  -6   3   9         20.88         21.95         8.13 o
  -5   3   9          0.13          4.36         5.75 o
  -4   3   9         14.30         12.26         4.94 o
  -3   3   9         13.41         16.22         3.13 o
  -2   3   9          0.05          1.77         2.18 o
  -1   3   9         57.25         61.91         4.96 o
   0   3   9         16.40         15.28         3.51 o
   1   3   9        208.70        203.92         5.28 o
   2   3   9        181.35        168.58         7.04 o
   3   3   9        208.73        210.12         7.34 o
   4   3   9          5.69         14.37         5.18 o
   5   3   9        319.07        251.93        17.82 o
   6   3   9         54.18         42.53        11.97 o
   7   3   9         11.91         24.24         9.23 o
   8   3   9          1.94          0.96        10.29 o
   9   3   9          1.31         -5.56        16.05 o
  -9   4   9          5.61         28.02        20.43 o
  -8   4   9          7.29         32.10        16.93 o
  -7   4   9         77.52         82.91        16.35 o
  -6   4   9         95.63        100.60        18.76 o
  -5   4   9         99.62         99.79         6.93 o
  -4   4   9        441.81        468.98        10.82 o
  -3   4   9        297.95        299.74         6.82 o
  -2   4   9         98.47         98.86         3.31 o
  -1   4   9         61.63         61.10         4.05 o
   0   4   9         96.97        104.36         4.77 o
   1   4   9        160.26        168.80         4.18 o
   2   4   9         30.62         28.67         2.58 o
   3   4   9          5.46         11.61         5.11 o
   4   4   9       2031.68       1851.46        50.00 o
   5   4   9        332.76        354.57        13.31 o
   6   4   9        324.66        325.08        13.42 o
   7   4   9        375.57        364.63        30.39 o
   8   4   9        179.92        160.03        12.72 o
  -8   5   9         20.41          8.76        17.51 o
  -7   5   9          3.01        -10.37        10.37 o
  -6   5   9         25.72         13.50         9.23 o
  -5   5   9         60.10         63.16         6.90 o
  -4   5   9        319.12        300.10         9.54 o
  -3   5   9         46.82         53.04         4.66 o
  -2   5   9        649.07        622.28         9.18 o
  -1   5   9        944.78        952.48        12.49 o
   0   5   9        392.92        398.02         6.76 o
   1   5   9        944.49        972.64        10.06 o
   2   5   9       1116.36       1138.43        13.99 o
   3   5   9        225.21        244.64         7.12 o
   4   5   9        520.78        519.29        13.77 o
   5   5   9         85.45        114.27        18.10 o
   6   5   9        181.71        172.63        16.65 o
   7   5   9          8.28         11.23        10.22 o
   8   5   9          5.76          2.53        10.94 o
  -8   6   9          6.39         15.35        21.60 o
  -7   6   9          7.67         -7.90        10.22 o
  -6   6   9         12.87          0.05         8.97 o
  -5   6   9          0.05          1.62         8.45 o
  -4   6   9        169.00        159.40        13.43 o
  -3   6   9         23.24         21.31         7.02 o
  -2   6   9         54.64         58.07         5.32 o
  -1   6   9        525.09        525.99        13.00 o
   0   6   9         22.79         22.35         3.15 o
   1   6   9         38.40         37.28         2.55 o
   2   6   9        214.25        207.88         5.39 o
   3   6   9         12.38         11.77         4.19 o
   4   6   9         14.00          3.09         5.92 o
   5   6   9          0.32         -1.04        14.30 o
   6   6   9          2.87          4.94        15.76 o
   7   6   9         11.99         12.83        10.80 o
   8   6   9          0.42         -1.20        11.63 o
  -8   7   9          4.42         -5.80        11.12 o
  -7   7   9          8.72         -1.45        10.10 o
  -6   7   9         17.66          5.72         9.39 o
  -5   7   9         36.09         35.89         8.64 o
  -4   7   9        138.08        122.23        21.61 o
  -3   7   9        436.90        428.95        13.81 o
  -2   7   9        511.13        520.43        11.10 o
  -1   7   9         49.04         56.16         5.61 o
   0   7   9       4509.97       4471.83        56.55 o
   1   7   9       1627.51       1605.95        17.40 o
   2   7   9        364.36        362.21        18.00 o
   3   7   9        741.47        736.20        27.57 o
   4   7   9        495.22        486.16        63.44 o
   5   7   9        141.32        144.10        11.39 o
   6   7   9        202.42        211.17        14.89 o
   7   7   9         61.39         64.22        18.97 o
   8   7   9          5.31        -11.61        17.51 o
  -7   8   9         10.89         10.78        10.47 o
  -6   8   9         10.76         11.01        11.67 o
  -5   8   9         89.01         89.05        16.06 o
  -4   8   9         90.25        105.59         9.39 o
  -3   8   9         82.66         86.52         7.54 o
  -2   8   9         18.41         23.96         9.90 o
  -1   8   9          6.34          9.75         5.60 o
   0   8   9          0.99          0.00         4.37 o
   1   8   9          6.07          8.57         3.53 o
   2   8   9         14.47         12.38         5.00 o
   3   8   9          2.07          5.08         5.41 o
   4   8   9        162.65        160.39         9.18 o
   5   8   9        219.32        225.22        13.14 o
   6   8   9         84.12        110.54        11.08 o
   7   8   9         13.66         16.51        24.52 o
  -7   9   9          1.64          4.44        12.84 o
  -6   9   9         14.39         18.26         9.81 o
  -5   9   9         49.91         52.47         9.54 o
  -4   9   9          1.43         -1.20         8.39 o
  -3   9   9         11.72          4.24         6.13 o
  -2   9   9          1.43         -3.16         5.36 o
  -1   9   9        132.61        142.92         6.30 o
   0   9   9        181.16        183.52         6.77 o
   1   9   9          0.18         -5.36         5.36 o
   2   9   9        152.88        114.16         6.69 o
   3   9   9         55.23         62.27         6.50 o
   4   9   9          1.77          9.25         7.67 o
   5   9   9         12.78          5.49        14.89 o
   6   9   9          1.28         11.31        10.36 o
   7   9   9         33.28         41.51        11.78 o
  -6  10   9         65.99         83.45        12.84 o
  -5  10   9         25.12         32.76         9.68 o
  -4  10   9        120.36        113.20        10.23 o
  -3  10   9          1.82         -0.76         6.01 o
  -2  10   9         90.94        105.93         6.62 o
  -1  10   9          0.65          6.73         7.81 o
   0  10   9          2.59         13.43        11.67 o
   1  10   9         39.10         27.91         6.52 o
   2  10   9          9.64         17.76         6.47 o
   3  10   9        101.99         97.05        11.12 o
   4  10   9         41.39         64.45        11.48 o
   5  10   9         62.88         83.89        20.14 o
   6  10   9          7.05         -3.45        10.52 o
  -6  11   9          4.44        -10.85        16.64 o
  -5  11   9         59.92         47.96        10.23 o
  -4  11   9          1.09         -4.89         9.07 o
  -3  11   9         18.33         15.31         9.12 o
  -2  11   9        105.01         95.97         9.54 o
  -1  11   9         92.84         96.94        15.76 o
   0  11   9        145.50        158.26        15.18 o
   1  11   9        152.83        158.21        24.53 o
   2  11   9        484.14        458.32        13.59 o
   3  11   9        104.46        100.28         8.22 o
   4  11   9         41.97         52.38         8.27 o
   5  11   9          8.67          1.28        10.36 o
   6  11   9         44.59         48.42        12.18 o
  -5  12   9          0.01          3.75        13.43 o
  -4  12   9          2.54         -1.05        11.67 o
  -3  12   9         11.20          5.81         9.25 o
  -2  12   9         21.09         10.18         9.07 o
  -1  12   9          4.50        -13.43        13.43 o
   0  12   9          1.94          6.63        10.51 o
   1  12   9         63.89         54.06        10.80 o
   2  12   9         31.25         40.81         8.12 o
   3  12   9         18.82         30.92         8.27 o
   4  12   9          0.09         11.59        12.84 o
   5  12   9          5.17         -4.61        13.43 o
  -4  13   9         60.87         43.79        18.68 o
  -3  13   9         19.60          8.17        10.22 o
  -2  13   9        132.38        127.88        18.10 o
  -1  13   9         33.03         27.44        15.18 o
   0  13   9        106.74        103.35        11.68 o
   1  13   9         61.80         68.19        10.64 o
   2  13   9         31.06         36.16         8.82 o
   3  13   9         20.13          9.62         8.72 o
   4  13   9         37.05         42.61        11.88 o
  -2  14   9         26.54          5.84        16.93 o
  -1  14   9          0.62         11.67        17.51 o
   0  14   9         31.31         38.25        23.35 o
   1  14   9          0.06          8.13        10.64 o
   2  14   9          8.27         -0.72        10.37 o
  -6   0  10        146.66        148.92        14.60 o
  -5   0  10        150.30        140.16        12.26 o
  -4   0  10        767.12        758.76        16.91 o
  -3   0  10         61.76         45.84         5.60 o
  -2   0  10       1691.73       1669.97        33.51 o
  -1   0  10        371.95        369.40        16.96 o
   0   0  10        513.45        509.51        10.68 o
   1   0  10        281.98        287.54        13.44 o
   2   0  10         24.81         26.27         4.05 o
   3   0  10        203.15        213.23        10.52 o
   4   0  10          0.85          4.67         6.42 o
   5   0  10        699.05        684.63        22.82 o
   6   0  10          4.81         14.59        11.09 o
   7   0  10        115.04        126.13        15.18 o
   8   0  10        138.14        159.42        17.52 o
  -7   1  10          2.49         14.01        13.43 o
  -6   1  10          4.18         14.20         8.22 o
  -5   1  10         17.80         17.19         5.95 o
  -4   1  10          4.88          3.61         4.40 o
  -3   1  10          6.41          6.80         3.18 o
  -2   1  10        182.80        157.31         5.47 o
  -1   1  10        316.78        314.74         5.45 o
   0   1  10        381.54        392.63         7.59 o
   1   1  10        716.09        738.87        11.90 o
   2   1  10        158.80        160.92         4.52 o
   3   1  10       1510.49       1441.83        24.07 o
   4   1  10        113.54        130.72        13.43 o
   5   1  10        187.18        165.48         9.93 o
   6   1  10        152.97        136.09         9.06 o
   7   1  10         59.01         55.33         9.69 o
   8   1  10         60.18         66.72        10.93 o
  -7   2  10         14.64         19.85        14.01 o
  -6   2  10         60.94         56.63        14.01 o
  -5   2  10         10.36         16.08         6.07 o
  -4   2  10        104.54         97.75         7.08 o
  -3   2  10        670.50        663.57        10.35 o
  -2   2  10        468.86        444.25         7.02 o
  -1   2  10        123.78        112.70         3.78 o
   0   2  10        194.23        176.88         8.55 o
   1   2  10        159.61        154.90         6.58 o
   2   2  10        576.27        538.55        11.74 o
   3   2  10         54.99         50.36         4.32 o
   4   2  10         51.93         40.20         5.47 o
   5   2  10          4.63         -3.15         6.15 o
   6   2  10         25.97         39.03         8.04 o
   7   2  10         17.10         22.35         9.05 o
   8   2  10          2.96         -2.62        10.29 o
  -7   3  10          1.05        -11.67        15.76 o
  -6   3  10          2.68         11.67         9.08 o
  -5   3  10        162.86        138.13        17.81 o
  -4   3  10          8.27         14.04        11.09 o
  -3   3  10        483.47        384.72        62.05 o
  -2   3  10        285.81        288.21         6.87 o
  -1   3  10        587.85        589.71         9.08 o
   0   3  10       1497.36       1488.43        17.42 o
   1   3  10       1372.82       1370.92        19.53 o
   2   3  10       2378.37       2314.82        30.84 o
   3   3  10        235.55        235.24         6.94 o
   4   3  10       1186.45        957.78        59.51 o
   5   3  10        993.90        930.04        20.79 o
   6   3  10        632.08        597.42        17.13 o
   7   3  10        148.52        160.55        11.68 o
   8   3  10         41.38         45.45        17.81 o
  -8   4  10          1.74         11.09        15.76 o
  -7   4  10          4.77         -3.59        10.06 o
  -6   4  10         31.48         19.77         9.47 o
  -5   4  10         40.51         56.65         9.08 o
  -4   4  10         43.35         48.05        10.51 o
  -3   4  10        459.58        467.67        16.65 o
  -2   4  10         97.45        112.61         4.86 o
  -1   4  10         17.66         22.14         3.42 o
   0   4  10        531.09        550.22        11.15 o
   1   4  10         82.95         84.11         4.39 o
   2   4  10        702.35        704.42        11.76 o
   3   4  10        131.65        138.93         7.01 o
   4   4  10         26.78         15.34         5.72 o
   5   4  10          0.70         -5.76        15.18 o
   6   4  10         29.38         28.84         8.13 o
   7   4  10         17.14         21.60         9.54 o
   8   4  10         11.80         25.51        13.43 o
  -8   5  10          0.52         -5.89        11.63 o
  -7   5  10          2.32         -1.13        10.52 o
  -6   5  10          2.89          2.89        12.55 o
  -5   5  10         35.99         25.31        14.59 o
  -4   5  10        108.30        114.41         9.93 o
  -3   5  10         70.53         62.41         6.17 o
  -2   5  10        529.05        537.01        11.37 o
  -1   5  10         79.61         86.00         4.14 o
   0   5  10        373.62        348.85         6.63 o
   1   5  10        259.44        257.65         4.31 o
   2   5  10        328.58        308.20         5.55 o
   3   5  10        688.84        667.11        11.63 o
   4   5  10        104.54        103.55         7.13 o
   5   5  10        195.37        186.56        28.91 o
   6   5  10         98.49         98.99         9.68 o
   7   5  10         25.50         22.10         9.54 o
   8   5  10         55.56         68.19        11.78 o
  -8   6  10         38.39         32.84        18.97 o
  -7   6  10         42.04         27.15        11.36 o
  -6   6  10        105.99        121.15        11.36 o
  -5   6  10         46.50         51.98         9.64 o
  -4   6  10        180.31        172.32         9.89 o
  -3   6  10        291.05        309.95        10.18 o
  -2   6  10        650.65        689.32        13.04 o
  -1   6  10       1101.21       1125.72        17.13 o
   0   6  10        497.62        482.63         8.30 o
   1   6  10          9.42         14.70         2.47 o
   2   6  10         66.72         68.97         4.17 o
   3   6  10         12.21         12.07         4.37 o
   4   6  10          0.61          3.20         6.42 o
   5   6  10         81.46         81.83        17.52 o
   6   6  10        107.90        131.31        10.38 o
   7   6  10         26.89         48.77        13.43 o
   8   6  10         38.27         54.00        11.63 o
  -7   7  10          0.56          9.21        11.08 o
  -6   7  10          0.51        -10.43        14.88 o
  -5   7  10         29.15         31.24         9.47 o
  -4   7  10         30.44         30.27         8.64 o
  -3   7  10         13.09         14.00         6.15 o
  -2   7  10        267.83        275.98         9.59 o
  -1   7  10          8.11         22.79         5.14 o
   0   7  10         41.06         42.78         5.07 o
   1   7  10          5.29         -1.41         3.28 o
   2   7  10         34.44         48.86         4.78 o
   3   7  10         96.27        119.95         5.86 o
   4   7  10         73.45         91.70         7.77 o
   5   7  10         52.27         72.59         8.53 o
   6   7  10          9.74         13.37         9.25 o
   7   7  10          8.34         12.96        11.97 o
  -7   8  10         23.89         18.59        11.33 o
  -6   8  10          0.47         -9.93         9.93 o
  -5   8  10         25.71         21.56         9.23 o
  -4   8  10         55.00         49.70         9.47 o
  -3   8  10          1.02          4.95         6.09 o
  -2   8  10        232.06        233.95         8.54 o
  -1   8  10        215.54        201.00         7.85 o
   0   8  10          0.88          0.95         4.73 o
   1   8  10          5.37          5.99         3.85 o
   2   8  10         90.38         90.54         7.58 o
   3   8  10          7.21         13.29         5.41 o
   4   8  10          0.01          2.81         6.98 o
   5   8  10         33.69         33.75         8.53 o
   6   8  10         11.93         26.31         9.93 o
   7   8  10          1.01         -2.28        10.65 o
  -6   9  10          1.08          9.24        16.05 o
  -5   9  10          1.43          3.14        20.43 o
  -4   9  10          6.26         -9.73        11.09 o
  -3   9  10         63.40         52.68         6.76 o
  -2   9  10         25.93         31.36        12.35 o
  -1   9  10        443.72        435.23        10.92 o
   0   9  10        145.68        161.27         7.13 o
   1   9  10        671.45        625.83        15.46 o
   2   9  10        772.19        812.99        15.44 o
   3   9  10        233.34        253.41        15.58 o
   4   9  10        508.69        513.69        16.28 o
   5   9  10         78.38         86.68        10.04 o
   6   9  10        360.03        364.21        16.51 o
  -6  10  10         33.84          9.18        16.64 o
  -5  10  10          3.19         -3.43        22.47 o
  -4  10  10         16.72         16.39         7.29 o
  -3  10  10          5.12          9.74         7.06 o
  -2  10  10         54.85         70.31         6.82 o
  -1  10  10         14.36          1.42         8.04 o
   0  10  10         89.10        113.86        13.43 o
   1  10  10          0.36          0.05         7.12 o
   2  10  10          0.33         -6.26         6.26 o
   3  10  10          0.03         -7.87         7.87 o
   4  10  10          3.04          5.25         8.74 o
   5  10  10          8.38         21.01         9.71 o
   6  10  10         19.83         15.34        11.21 o
  -5  11  10          5.06          2.45        10.36 o
  -4  11  10          2.18         -0.17        11.09 o
  -3  11  10         18.95         18.82         9.64 o
  -2  11  10         14.53         19.88         9.39 o
  -1  11  10         61.55         68.32         9.64 o
   0  11  10          7.86         -2.93         7.85 o
   1  11  10        198.02        222.30        10.80 o
   2  11  10        143.14        146.93        16.19 o
   3  11  10         25.54         28.23        11.09 o
   4  11  10         61.68         75.69        10.58 o
   5  11  10         26.99         18.42        10.58 o
  -4  12  10         42.82         35.44        19.26 o
  -3  12  10         38.17         36.63        10.79 o
  -2  12  10         69.58         72.53        10.52 o
  -1  12  10         53.52         65.39        15.76 o
   0  12  10          5.01         18.47        10.51 o
   1  12  10          3.87          6.10         8.97 o
   2  12  10         45.57         52.33        12.26 o
   3  12  10          1.18          1.75         9.71 o
   4  12  10         25.93         23.46        13.13 o
  -3  13  10          1.96         -8.76        14.59 o
  -2  13  10          0.83          7.33        10.10 o
  -1  13  10          3.95          8.76        15.76 o
   0  13  10          0.10         -6.13         9.39 o
   1  13  10         21.47         18.10        12.84 o
   2  13  10         34.75         37.36        12.84 o
   3  13  10         27.67         35.63        11.12 o
  -6   1  11         11.52        -12.26        14.01 o
  -5   1  11         17.22         18.97        11.38 o
  -4   1  11        112.00        114.71         9.28 o
  -3   1  11         16.73          4.67         7.43 o
  -2   1  11         13.76         17.51         6.60 o
  -1   1  11        223.21        214.64         5.82 o
   0   1  11         65.32         77.76         3.89 o
   1   1  11       1747.31       1687.47        28.87 o
   2   1  11        213.25        221.76         5.52 o
   3   1  11        540.71        543.69        11.49 o
   4   1  11        511.23        505.43        14.03 o
   5   1  11        200.20        198.44         9.47 o
   6   1  11        440.47        437.68        29.23 o
   7   1  11        199.60        190.85        11.35 o
   8   1  11         66.34         65.66        10.93 o
  -7   2  11          7.70        -14.59        14.59 o
  -6   2  11         48.28         44.37        14.01 o
  -5   2  11        194.57        188.46        17.52 o
  -4   2  11         86.65         91.68         7.21 o
  -3   2  11        287.48        288.83        11.75 o
  -2   2  11        443.87        449.25         9.97 o
  -1   2  11        241.93        240.73        12.53 o
   0   2  11       1850.80       1887.04        25.17 o
   1   2  11        664.76        665.89        14.69 o
   2   2  11       1192.45       1154.64        17.49 o
   3   2  11       1247.17       1046.73        18.54 o
   4   2  11        127.17        129.80         6.45 o
   5   2  11          3.93         -4.44         6.15 o
   6   2  11         25.38         19.54         7.81 o
   7   2  11          0.07         10.53        13.72 o
   8   2  11          0.39         -0.94        10.06 o
  -8   3  11          0.06          2.92        16.93 o
  -7   3  11          0.21        -14.01        14.01 o
  -6   3  11          0.99          6.42        13.43 o
  -5   3  11         10.66         22.18        13.43 o
  -4   3  11        103.64        104.97         7.40 o
  -3   3  11          8.46         12.72         7.81 o
  -2   3  11         13.04         16.55         4.94 o
  -1   3  11         13.42         13.96         3.21 o
   0   3  11        116.98        111.62         5.49 o
   1   3  11        404.19        416.60        11.97 o
   2   3  11        618.79        579.69        14.31 o
   3   3  11          7.43          4.86         3.65 o
   4   3  11         13.19         11.03         5.29 o
   5   3  11         75.97         63.33        12.55 o
   6   3  11         16.44         11.20         7.71 o
   7   3  11          1.57          4.09         8.97 o
   8   3  11          2.64          3.54        20.43 o
  -8   4  11         15.22         -9.92        15.76 o
  -7   4  11         11.37         -3.50        15.18 o
  -6   4  11         77.96         99.25        15.76 o
  -5   4  11         26.77         31.45        10.80 o
  -4   4  11        155.51        156.03         8.31 o
  -3   4  11        403.37        397.57        11.97 o
  -2   4  11        291.37        278.56        10.98 o
  -1   4  11        903.97        893.28        14.76 o
   0   4  11        449.31        426.44         7.20 o
   1   4  11         10.97          3.04         4.85 o
   2   4  11        672.99        589.89        14.05 o
   3   4  11          6.60          0.93         3.70 o
   4   4  11        330.47        273.57        10.24 o
   5   4  11         11.79          6.86         6.58 o
   6   4  11          0.28         -3.95        14.88 o
   7   4  11          0.48         15.50         9.54 o
   8   4  11          2.82         24.58        10.52 o
  -7   5  11          3.83        -14.01        14.01 o
  -6   5  11        107.11         84.08        15.18 o
  -5   5  11          5.21         19.91        10.21 o
  -4   5  11         41.99         46.80         9.10 o
  -3   5  11        104.99        100.38         8.96 o
  -2   5  11          2.95          3.96         5.75 o
  -1   5  11         11.58          8.67         5.03 o
   0   5  11        132.51        123.37         6.95 o
   1   5  11         28.25         43.86         5.65 o
   2   5  11       1106.02       1082.30        20.85 o
   3   5  11        392.11        405.03        10.80 o
   4   5  11        338.84        321.74        11.34 o
   5   5  11        472.14        437.32        13.89 o
   6   5  11        287.66        275.60        13.20 o
   7   5  11        191.06        211.58        12.20 o
  -7   6  11          0.14        -10.51        14.59 o
  -6   6  11          0.04        -12.26        13.43 o
  -5   6  11         17.10         17.71         9.69 o
  -4   6  11          0.12          1.23         6.62 o
  -3   6  11         22.13          9.40        10.61 o
  -2   6  11        341.66        307.99        10.09 o
  -1   6  11        141.46        133.48         7.36 o
   0   6  11         11.89          8.56         4.99 o
   1   6  11         17.47         17.39         3.25 o
   2   6  11         21.25         19.99         3.81 o
   3   6  11          0.13          2.29         4.75 o
   4   6  11         12.19         19.35        10.80 o
   5   6  11          7.23         10.32         7.23 o
   6   6  11          0.01          5.48         8.83 o
   7   6  11          4.99         22.99         9.93 o
  -7   7  11          7.41          6.42        14.59 o
  -6   7  11          1.34          5.84        14.01 o
  -5   7  11         18.58         15.44        10.06 o
  -4   7  11          0.73         -0.50         6.81 o
  -3   7  11        205.59        221.92        12.95 o
  -2   7  11          0.73         -1.60         5.83 o
  -1   7  11         39.50         46.71         6.09 o
   0   7  11          4.98          1.92         5.14 o
   1   7  11         66.76         72.06         4.67 o
   2   7  11        244.54        249.74         8.75 o
   3   7  11        425.51        404.93        11.95 o
   4   7  11        166.89        178.43        10.52 o
   5   7  11         89.25        100.69        14.89 o
   6   7  11        157.62        156.92        11.39 o
   7   7  11         19.65         18.87        10.65 o
  -6   8  11         10.49          9.34        13.43 o
  -5   8  11         18.43         16.44        10.10 o
  -4   8  11        101.79        107.28         9.46 o
  -3   8  11          8.05         11.91         6.78 o
  -2   8  11       1172.17       1188.13        19.36 o
  -1   8  11        345.00        362.95        10.63 o
   0   8  11         71.43         84.79         7.88 o
   1   8  11        404.62        437.79        19.58 o
   2   8  11        166.55        171.31        28.91 o
   3   8  11         58.18         64.28         6.67 o
   4   8  11         93.61        104.30        21.31 o
   5   8  11         76.86         94.42        17.81 o
   6   8  11          1.42          1.46         9.50 o
  -6   9  11          1.01         -3.50        14.01 o
  -5   9  11         12.17          8.76        13.43 o
  -4   9  11          4.55          0.81         7.31 o
  -3   9  11          0.25         -4.73         6.69 o
  -2   9  11          9.62         13.76         6.43 o
  -1   9  11         45.69         50.13         6.51 o
   0   9  11         18.46         23.54         5.95 o
   1   9  11         95.61         95.17         8.76 o
   2   9  11          0.35          4.72         6.71 o
   3   9  11          0.14         -6.91         7.06 o
   4   9  11         11.17         11.02        11.67 o
   5   9  11         61.30         72.57         9.72 o
   6   9  11          2.92          8.71        11.09 o
  -5  10  11         17.82          4.38         9.49 o
  -4  10  11         46.41         56.38        10.80 o
  -3  10  11         63.42         73.04         7.68 o
  -2  10  11         59.34         58.77        10.06 o
  -1  10  11         87.91         91.46        10.30 o
   0  10  11        406.50        395.67        21.04 o
   1  10  11         44.02         52.54         9.34 o
   2  10  11         55.97         60.74         8.04 o
   3  10  11         41.90         36.61        11.97 o
   4  10  11         50.06         42.75         9.28 o
   5  10  11         16.68         17.65         9.81 o
  -4  11  11          3.55          7.59        13.43 o
  -3  11  11          0.12         -0.58        13.43 o
  -2  11  11          0.08         18.68        13.43 o
  -1  11  11         59.41         76.48        14.01 o
   0  11  11          3.43          9.92         9.92 o
   1  11  11          5.54         -7.00         9.92 o
   2  11  11         34.21         38.69         8.93 o
   3  11  11         39.72         39.96        11.09 o
   4  11  11          7.38         -0.37         9.37 o
  -3  12  11          0.04          7.00        14.01 o
  -2  12  11          7.92         11.09        14.01 o
   0  12  11         20.34          8.17        11.67 o
   1  12  11          3.55          2.33        11.09 o
   2  12  11          0.22        -10.51        10.51 o
   3  12  11         15.61         16.10         9.81 o
   0  13  11         33.66         12.84        12.84 o
   1  13  11         30.41         37.94        12.84 o
  -7   0  12          0.42        -16.34        16.34 o
  -6   0  12          4.34         -1.75        15.18 o
  -5   0  12         39.99         33.28        14.59 o
  -4   0  12        158.22        145.42        15.18 o
  -3   0  12        268.56        259.41        15.78 o
  -2   0  12        604.93        572.72        22.23 o
  -1   0  12        914.32        907.86        26.94 o
   0   0  12        706.53        717.54        23.41 o
   1   0  12       1909.06       1867.13        44.68 o
   2   0  12        414.16        416.16        10.80 o
   3   0  12        972.06        862.76        22.84 o
   4   0  12        637.26        607.78        19.30 o
   5   0  12        245.54        232.50        15.19 o
   6   0  12        253.51        269.88        18.69 o
   7   0  12         52.19         47.29        12.84 o
  -8   1  12          1.51         -9.92        17.51 o
  -7   1  12          5.70         -5.67        11.76 o
  -6   1  12         29.08         10.47        10.71 o
  -5   1  12         90.13         74.02        14.01 o
  -4   1  12         44.17         33.41         9.05 o
  -3   1  12          3.16         12.51         8.04 o
  -2   1  12         27.70         37.50         7.84 o
  -1   1  12          2.39          7.30        10.21 o
   0   1  12         65.55         73.91         7.63 o
   1   1  12         60.05         66.71         7.40 o
   2   1  12          1.82         -2.58         4.43 o
   3   1  12        454.86        413.05        13.74 o
   4   1  12          6.33         12.84         5.32 o
   5   1  12         67.87         80.32         9.05 o
   6   1  12        107.06        105.88         8.87 o
   7   1  12        124.59        127.69        10.30 o
  -7   2  12         32.46         15.18        15.76 o
  -6   2  12          8.32          8.49        14.01 o
  -5   2  12         57.81         43.75         9.47 o
  -4   2  12         24.57         10.91         8.04 o
  -3   2  12         14.63         15.30         8.04 o
  -2   2  12        259.81        263.81        12.37 o
  -1   2  12         67.16         61.64         7.81 o
   0   2  12        581.54        562.94        10.07 o
   1   2  12          7.84          5.15         6.98 o
   2   2  12        295.83        249.16         8.42 o
   3   2  12        301.91        267.80         7.78 o
   4   2  12        209.14        190.35         7.98 o
   5   2  12         51.55         51.68         6.73 o
   6   2  12          5.25          8.25         7.56 o
   7   2  12          2.46          3.66         8.97 o
  -7   3  12          7.73         26.85        16.93 o
  -6   3  12         27.50         19.26        11.14 o
  -5   3  12        178.53        172.53        11.76 o
  -4   3  12        145.73        140.16        10.30 o
  -3   3  12         31.32         42.34         8.67 o
  -2   3  12        195.50        198.60         9.70 o
  -1   3  12         44.92         45.60         7.43 o
   0   3  12        469.89        466.58        28.36 o
   1   3  12        137.62        120.58         7.81 o
   2   3  12        178.99        173.64        12.63 o
   3   3  12         93.04        134.88        11.09 o
   4   3  12        166.81        182.09         7.86 o
   5   3  12        189.98        201.49         9.89 o
   6   3  12        138.90        158.17         9.54 o
   7   3  12        128.22        145.25        10.89 o
  -7   4  12         26.52         38.53        16.93 o
  -6   4  12          1.76         -4.67        10.73 o
  -5   4  12         14.23         11.90         9.47 o
  -4   4  12          4.17          0.27         8.87 o
  -3   4  12        199.30        174.89         9.91 o
  -2   4  12         66.89         80.03         8.40 o
  -1   4  12        134.89        133.68         8.40 o
   0   4  12        180.63        223.90        10.53 o
   1   4  12          6.73         18.03         6.98 o
   2   4  12        300.62        298.07        11.31 o
   3   4  12         96.46         92.84        11.09 o
   4   4  12        172.50        157.55         9.05 o
   5   4  12         48.92         47.09         7.13 o
   6   4  12          3.09          8.86         7.85 o
   7   4  12          6.32          6.40         9.25 o
  -7   5  12          0.11        -14.59        14.59 o
  -6   5  12          5.79         -9.34        14.59 o
  -5   5  12          2.14          2.33         9.49 o
  -4   5  12         85.81         75.55        21.02 o
  -3   5  12         68.68         64.86         9.05 o
  -2   5  12          1.46         -5.15         7.71 o
  -1   5  12         13.25         17.65         7.21 o
   0   5  12         92.67         95.01         7.98 o
   1   5  12         42.54         46.43         7.29 o
   2   5  12         11.30         11.07         6.57 o
   3   5  12        116.47        114.45        12.26 o
   4   5  12         36.50         33.63         6.08 o
   5   5  12         35.98         39.82         7.33 o
   6   5  12         23.03         25.75         8.53 o
   7   5  12         43.92         40.62        10.80 o
  -7   6  12          7.76         -3.50        15.18 o
  -6   6  12         38.76         35.61        14.59 o
  -5   6  12         31.34         23.03        12.26 o
  -4   6  12        278.28        267.24        25.12 o
  -3   6  12          2.88          4.57         8.39 o
  -2   6  12        185.79        208.28        23.36 o
  -1   6  12        185.44        231.52        17.81 o
   0   6  12        419.06        431.08        13.47 o
   1   6  12        513.83        532.93        14.57 o
   2   6  12        383.76        356.52        19.29 o
   3   6  12        330.05        311.99         9.55 o
   4   6  12        335.84        304.34        11.41 o
   5   6  12         69.45         71.40        21.89 o
   6   6  12        152.55        136.46        10.05 o
  -6   7  12          0.24         22.76        14.59 o
  -5   7  12         33.04         23.11        11.68 o
  -4   7  12          4.73         12.18         9.92 o
  -3   7  12        293.18        309.08        19.28 o
  -2   7  12        104.61        134.40         9.39 o
  -1   7  12          3.88         -0.90        13.13 o
   0   7  12          3.66          0.16         6.73 o
   1   7  12          5.54          9.00         4.13 o
   2   7  12          0.04         -5.25         5.25 o
   3   7  12          1.59         -1.95         7.30 o
   4   7  12        128.53        155.00         8.49 o
   5   7  12         11.58         21.44        10.80 o
   6   7  12         19.29         27.28         9.07 o
  -6   8  12          0.10         -5.25        14.01 o
  -5   8  12         10.02         22.18        10.11 o
  -4   8  12         35.96         38.68         9.47 o
  -3   8  12        125.14        131.33        11.09 o
  -2   8  12         27.45         23.12         9.34 o
  -1   8  12        303.70        291.46        12.37 o
   0   8  12        287.09        275.95        12.07 o
   1   8  12         60.53         62.82         5.47 o
   2   8  12        181.94        157.71        16.06 o
   3   8  12         34.38         27.53         6.21 o
   4   8  12        220.11        207.83        11.21 o
   5   8  12         30.75         33.64         9.92 o
   6   8  12          1.66          5.97        16.05 o
  -5   9  12          3.80          0.60        10.11 o
  -4   9  12         51.39         49.09         9.88 o
  -3   9  12         23.22         13.57         8.55 o
  -2   9  12         18.06         26.09         8.13 o
  -1   9  12         14.62         19.46         7.67 o
   0   9  12         36.41         33.86        13.43 o
   1   9  12         12.93          5.84         7.59 o
   2   9  12          2.45          2.00        14.59 o
   3   9  12        103.59         90.02         7.72 o
   4   9  12         24.93         14.84         8.04 o
   5   9  12         12.35         17.75         8.93 o
  -4  10  12          8.66         13.50         9.39 o
  -3  10  12         16.60         30.35        14.01 o
  -2  10  12          5.32         13.43        14.59 o
  -1  10  12         11.72         11.09        13.43 o
   0  10  12         25.87         32.81         7.77 o
   1  10  12         24.50         13.43         8.76 o
   2  10  12         66.48         82.95         8.18 o
   3  10  12          0.53         10.25        10.51 o
   4  10  12        142.43        144.15        10.35 o
  -3  11  12         15.42          4.67        14.59 o
  -2  11  12          8.39          5.84        14.59 o
  -1  11  12          5.00         14.59        14.59 o
   0  11  12         21.47         11.67         9.92 o
   1  11  12          9.86         17.51         9.92 o
   2  11  12         11.37         20.43         9.92 o
   3  11  12         13.31          9.46         8.93 o
   0  12  12        128.74        141.31        13.43 o
   1  12  12         58.79         62.47        12.26 o
  -7   1  13         17.86         -8.30        12.17 o
  -6   1  13          9.92         -7.59        10.73 o
  -5   1  13         42.49         35.32        10.73 o
  -4   1  13         52.87         46.83         9.49 o
  -3   1  13         66.73         58.26         9.69 o
  -2   1  13        298.98        302.14        17.24 o
  -1   1  13        132.08        146.51         9.28 o
   0   1  13        412.51        414.38        13.84 o
   1   1  13        262.04        254.59        17.53 o
   2   1  13        129.26        144.22         9.28 o
   3   1  13         36.03         40.52         5.25 o
   4   1  13          1.72          6.49         5.05 o
   5   1  13          5.46         14.10         6.57 o
   6   1  13         11.02         11.30         7.40 o
   7   1  13         60.23         51.29         9.64 o
  -7   2  13          0.24         -2.63        12.38 o
  -6   2  13         26.30         25.68        14.01 o
  -5   2  13          5.90          4.67        10.73 o
  -4   2  13         12.63         12.48         9.05 o
  -3   2  13         82.79         75.17        15.47 o
  -2   2  13         78.46         79.13         9.28 o
  -1   2  13       1145.53       1157.59        23.19 o
   0   2  13         24.60         28.60         7.63 o
   1   2  13        305.44        359.30        13.42 o
   2   2  13        347.94        363.91         9.74 o
   3   2  13        121.94        158.25        11.09 o
   4   2  13        388.05        377.85        10.67 o
   5   2  13        237.10        215.03        10.51 o
   6   2  13        100.42         88.81         8.55 o
   7   2  13         20.24          5.06         8.64 o
  -7   3  13          4.97          0.29        13.72 o
  -6   3  13          1.97         -2.33        11.56 o
  -5   3  13          5.26          9.22        10.11 o
  -4   3  13          1.66         22.99        16.93 o
  -3   3  13         76.52         75.27        18.39 o
  -2   3  13         39.82         42.17         9.05 o
  -1   3  13        148.65        170.24        10.06 o
   0   3  13          0.04         -4.07        11.38 o
   1   3  13        382.93        346.06        13.21 o
   2   3  13         14.28         11.34         5.72 o
   3   3  13          1.99         -1.17         8.76 o
   4   3  13         12.33         15.61         5.03 o
   5   3  13          0.19         -2.15         6.26 o
   6   3  13          4.35          6.15         7.43 o
   7   3  13          6.70          8.76         8.97 o
  -6   4  13          4.47         -7.69        11.34 o
  -5   4  13          9.87         11.67        10.32 o
  -4   4  13          5.82          9.66         9.64 o
  -3   4  13         22.10         15.90         8.87 o
  -2   4  13         11.45          6.14         8.55 o
  -1   4  13          5.82          1.23         7.81 o
   0   4  13        924.24        916.50        19.86 o
   1   4  13        435.60        465.58        14.22 o
   2   4  13        371.70        355.70        12.60 o
   3   4  13        521.02        440.27        19.88 o
   4   4  13        558.52        520.40        22.80 o
   5   4  13        265.38        238.38        10.22 o
   6   4  13        137.10        105.88         8.96 o
  -6   5  13         15.75         12.60        14.59 o
  -5   5  13         54.53         43.53        10.93 o
  -4   5  13          4.50         11.67         9.49 o
  -3   5  13         30.08         38.76        16.64 o
  -2   5  13        151.11        181.04        10.64 o
  -1   5  13          2.76         13.36         7.81 o
   0   5  13        136.09        149.01         9.39 o
   1   5  13          4.71         16.27         7.71 o
   2   5  13         53.50         56.63        11.68 o
   3   5  13          1.73         -2.33        10.51 o
   4   5  13          0.45          2.92        11.67 o
   5   5  13         30.40         56.04        13.43 o
   6   5  13         18.80         25.35         8.21 o
  -6   6  13          5.89          6.82        11.34 o
  -5   6  13         85.39         88.89        11.35 o
  -4   6  13          0.53          0.38         9.47 o
  -3   6  13         13.45         17.71        11.67 o
  -2   6  13         16.53         17.98        13.43 o
  -1   6  13         25.19         27.86         8.39 o
   0   6  13         27.48         24.20         7.85 o
   1   6  13         21.83         17.89         7.85 o
   2   6  13          0.25          3.50        11.67 o
   3   6  13         17.40         21.01        12.26 o
   4   6  13          6.08          9.34        12.84 o
   5   6  13         17.69         28.60        14.59 o
   6   6  13          1.91         14.59        15.18 o
  -5   7  13          3.54          5.55        10.32 o
  -4   7  13        348.79        341.22        19.57 o
  -3   7  13        170.22        178.02        11.31 o
  -2   7  13         32.00         36.97         8.97 o
  -1   7  13         97.88         99.82        10.51 o
   0   7  13         91.18        109.57         8.96 o
   1   7  13         19.94         14.22        10.22 o
   2   7  13         68.65         65.39        14.01 o
   3   7  13         11.91          0.58        12.84 o
   4   7  13          0.03        -13.43        13.43 o
   5   7  13         12.38          9.34        15.18 o
  -5   8  13         37.23         39.08        13.43 o
  -4   8  13          0.18         15.61        21.60 o
  -3   8  13          0.26          4.96         9.39 o
  -2   8  13         39.08         52.74         9.39 o
  -1   8  13          2.40         -3.89         8.10 o
   0   8  13        109.48        124.68         6.40 o
   3   8  13         29.43         27.44        14.59 o
   4   8  13         89.62         84.08        16.35 o
   5   8  13         13.68          6.42        15.76 o
  -4   9  13         43.25         28.65        10.06 o
  -3   9  13          2.11         -1.49        12.84 o
  -2   9  13         23.27         19.63        10.80 o
  -1   9  13         19.66         30.35        14.59 o
   0   9  13          0.82         -3.71         6.61 o
   3   9  13         71.11         77.65        16.93 o
   4   9  13          0.69        -11.09        15.18 o
  -3  10  13         52.07         55.46        16.35 o
  -2  10  13          0.64          5.84        15.18 o
  -1  10  13         35.12         47.28        15.76 o
   0  10  13         61.97         44.95         9.34 o
   3  10  13        235.47        275.69        22.20 o
  -1  11  13         18.42         27.44        15.18 o
   0  11  13         22.24         15.18         9.92 o
  -6   0  14         15.24         34.44        16.93 o
  -5   0  14          2.11         -8.76        14.59 o
  -4   0  14         16.66         32.69        15.18 o
  -3   0  14          0.76          8.17        14.01 o
  -2   0  14         55.22         61.30        13.43 o
  -1   0  14         11.04         22.77        12.84 o
   0   0  14         34.56         50.20        12.84 o
   1   0  14        699.36        720.20        25.74 o
   2   0  14        105.93        105.10        12.85 o
   3   0  14        312.12        323.69        13.44 o
   4   0  14        335.72        317.28        14.61 o
   5   0  14        617.32        601.73        21.05 o
   6   0  14         13.77          7.00        10.51 o
  -6   1  14          5.03          3.92        12.17 o
  -5   1  14         22.12          3.71        11.35 o
  -4   1  14          8.52          9.64         9.88 o
  -3   1  14         78.64         80.25        10.30 o
  -2   1  14         13.15         17.94        10.22 o
  -1   1  14        297.69        284.85        11.98 o
   0   1  14          7.47          0.29         8.26 o
   1   1  14        101.45        107.30        16.64 o
   2   1  14         59.43         74.22         8.87 o
   3   1  14         24.13         24.52         7.59 o
   4   1  14         78.69         84.43         6.31 o
   5   1  14         18.47         14.52         6.31 o
   6   1  14          4.34         -3.06         7.40 o
  -6   2  14          3.34         10.76        12.17 o
  -5   2  14          0.32        -10.93        10.93 o
  -4   2  14          5.69         16.34        10.11 o
  -3   2  14          0.04          6.13         9.49 o
  -2   2  14         75.45         81.16         9.50 o
  -1   2  14         54.78         53.80        15.18 o
   0   2  14        126.85        100.12        16.35 o
   1   2  14          0.84          1.18         8.22 o
   2   2  14         66.88         61.50         8.46 o
   3   2  14         67.74         82.32         9.93 o
   4   2  14         28.96         29.19         9.92 o
   5   2  14         33.97         36.78        11.09 o
   6   2  14        163.60        158.54         9.64 o
  -6   3  14          2.71         14.88        16.05 o
  -5   3  14         39.87         30.96        15.18 o
  -4   3  14        124.49        117.94        11.56 o
  -3   3  14         74.78         77.03        10.11 o
  -2   3  14        303.75        309.02        14.25 o
  -1   3  14         11.39         15.15         8.81 o
   0   3  14        363.16        367.67        14.63 o
   1   3  14        285.23        304.89        18.11 o
   2   3  14        369.35        349.69        17.53 o
   3   3  14        122.66        119.12        11.68 o
   4   3  14         28.61         17.51        10.51 o
   5   3  14          4.42          5.25        11.09 o
   6   3  14         37.01         38.53        13.43 o
  -6   4  14          0.60         -1.44        11.53 o
  -5   4  14          0.11          1.46        12.55 o
  -4   4  14         11.02         30.03        10.52 o
  -3   4  14          9.40          3.22        10.06 o
  -2   4  14        151.13        168.50        11.47 o
  -1   4  14         88.75         79.49         9.81 o
   0   4  14         12.67         12.61         8.55 o
   1   4  14          9.47         17.20         8.04 o
   2   4  14         32.03         51.37        11.68 o
   3   4  14         28.65         46.12        11.09 o
   4   4  14         62.10         94.58        12.84 o
   5   4  14         27.14         45.53        12.84 o
   6   4  14         48.41         40.86        14.01 o
  -5   5  14         10.99         13.28        13.43 o
  -4   5  14         11.21         24.87        10.29 o
  -3   5  14          3.28          3.58         9.80 o
  -2   5  14         68.91         76.98        10.06 o
  -1   5  14        116.54        113.99         9.93 o
   0   5  14         16.45         22.82         8.55 o
   1   5  14         64.92         49.97         8.81 o
   3   5  14          6.25         -2.92        11.09 o
   4   5  14         36.39         35.61        12.84 o
   5   5  14          0.21         -8.76        13.43 o
  -5   6  14         52.57         47.26        11.35 o
  -4   6  14         13.50         28.88        15.76 o
  -3   6  14          3.73         -4.18        11.09 o
  -2   6  14          8.69          5.79         9.39 o
  -1   6  14          3.94         13.62         8.81 o
   0   6  14         20.60         31.63         8.70 o
   1   6  14        110.23        134.76        20.44 o
   3   6  14        109.61        109.19        14.60 o
   4   6  14        119.13        130.79        15.77 o
   5   6  14        129.96        117.37        16.35 o
  -4   7  14          3.59         13.80        10.29 o
  -3   7  14          1.58         -9.80         9.80 o
  -2   7  14          0.41          6.54         9.54 o
  -1   7  14         30.68         44.95         9.39 o
   0   7  14         15.04         20.77         9.63 o
   1   7  14         12.48         26.65         8.53 o
   3   7  14          0.60        -13.43        13.43 o
   4   7  14         73.19         78.82        15.18 o
  -4   8  14          7.21         14.37        18.10 o
  -3   8  14         15.92         24.67        10.22 o
  -2   8  14          1.00         -1.17        13.72 o
  -1   8  14         10.30          5.47         8.95 o
   0   8  14          4.52         10.94         9.25 o
   3   8  14         12.15         11.67        14.59 o
   4   8  14         28.19         10.51        15.18 o
  -3   9  14         87.64         90.16        24.81 o
  -2   9  14         77.93         77.65        16.93 o
  -1   9  14         51.96         71.81        16.35 o
   0   9  14        158.43        134.90        16.94 o
   3   9  14         18.96         41.45        16.93 o
  -1  10  14          0.01         26.85        16.34 o
  -5   1  15         19.91         33.52        18.97 o
  -4   1  15         11.26         29.77        11.56 o
  -3   1  15        252.38        261.05        16.94 o
  -2   1  15         22.12         15.18        14.01 o
  -1   1  15        142.69        149.36        11.15 o
   0   1  15        144.07        168.12        10.94 o
   1   1  15         81.94         86.40         9.70 o
   2   1  15        307.64        310.19        14.66 o
   4   1  15        109.57        103.35        10.51 o
   5   1  15         27.63         17.51         9.92 o
  -5   2  15          1.08         -2.04        11.56 o
  -4   2  15         35.25         41.30        11.76 o
  -3   2  15         73.13         69.38        11.15 o
  -2   2  15         52.99         77.30        11.12 o
  -1   2  15        166.28        193.49        11.98 o
   0   2  15         24.92         19.64         9.34 o
   1   2  15         51.32         62.15         9.49 o
   2   2  15          0.51          8.08         9.05 o
   3   2  15         18.04          9.92         9.34 o
   4   2  15         10.14         16.34         9.92 o
   5   2  15        112.21        109.19        12.85 o
  -5   3  15          4.82          5.60        12.17 o
  -4   3  15          2.99        -10.93        10.93 o
  -3   3  15         99.01         92.79        11.54 o
  -2   3  15         54.64         65.58        10.64 o
  -1   3  15         13.87         17.60         9.28 o
   0   3  15          1.09          0.23        18.68 o
   1   3  15         21.52         10.11         9.05 o
   2   3  15         21.32         10.51        12.26 o
   3   3  15          0.08         -1.75         9.92 o
   4   3  15          4.55          2.92        10.51 o
   5   3  15         10.74          5.84        11.67 o
  -5   4  15         22.40          7.00        12.26 o
  -4   4  15          8.16         12.60        10.93 o
  -3   4  15         33.46         29.72        10.71 o
  -2   4  15         31.07         27.39        10.22 o
  -1   4  15         68.75         54.91        10.06 o
   0   4  15         24.46         19.90         9.28 o
   1   4  15         23.04         22.49         9.05 o
   3   4  15         50.42         65.38        12.26 o
   4   4  15         63.17         95.16        12.84 o
   5   4  15         28.40         32.11        12.84 o
  -4   5  15         12.76          7.57        11.30 o
  -3   5  15          0.86         -0.68        10.89 o
  -2   5  15        212.67        213.24        17.81 o
  -1   5  15         62.02         79.03        10.52 o
   0   5  15        104.74        112.81        10.11 o
   1   5  15        204.35        230.51        11.64 o
   3   5  15        196.18        207.33        16.35 o
   4   5  15         73.15         37.95        12.84 o
  -4   6  15          4.90          7.34        11.67 o
  -3   6  15         14.17         10.20        10.79 o
  -2   6  15          0.83         -2.74        10.22 o
  -1   6  15          0.67          3.60         9.64 o
   0   6  15          3.71         30.17        19.55 o
   1   6  15          0.41         12.32         9.12 o
   3   6  15          0.10         -1.75        12.84 o
   4   6  15          2.48         18.68        13.43 o
  -3   7  15          6.29         -9.10        10.47 o
  -2   7  15         25.95         45.75        10.29 o
  -1   7  15        104.38        102.81        10.94 o
   0   7  15         87.58        103.85        23.65 o
   1   7  15         23.61         19.85        11.67 o
   3   7  15         15.79         -4.09        14.01 o
  -2   8  15          9.65         17.01        10.52 o
  -1   8  15          6.21         18.10        15.18 o
   0   8  15          7.79          7.59        15.18 o
  -4   0  16         14.74         35.61        17.51 o
  -3   0  16        111.67        117.36        18.10 o
  -2   0  16          4.54         14.01        15.18 o
  -1   0  16         96.76        136.04        16.93 o
   0   0  16         53.15         68.89        15.18 o
   1   0  16         20.12         16.34        13.43 o
   2   0  16         55.96         64.80        14.60 o
  -4   1  16         23.92         13.86        12.17 o
  -3   1  16          6.08         18.20        11.76 o
  -2   1  16          0.72         17.65        24.52 o
  -1   1  16        111.51        119.74        11.97 o
   0   1  16         10.99         21.89        10.32 o
   1   1  16         42.77         59.70        18.10 o
   2   1  16         55.61         81.15        14.59 o
  -4   2  16         28.13         20.65        12.17 o
  -3   2  16         23.94          4.25        12.55 o
  -2   2  16         50.67         56.92        23.64 o
  -1   2  16         10.51         20.68        10.52 o
   0   2  16         23.15         26.81        15.76 o
   1   2  16         19.82         22.95         9.69 o
  -4   3  16         34.33         31.88        12.78 o
  -3   3  16         44.10         65.62        12.36 o
  -2   3  16         60.67         86.23        12.13 o
  -1   3  16         29.30         25.81        10.89 o
   0   3  16         86.22        108.56        11.54 o
   1   3  16        102.17        105.61        10.71 o
   4   3  16        220.71        223.11        15.19 o
  -3   4  16          4.77         14.10        11.88 o
  -2   4  16         26.84         52.49        23.93 o
  -1   4  16          7.40         17.59        10.71 o
   0   4  16         37.14         39.04        10.11 o
   1   4  16          8.61          9.16         9.47 o
  -3   5  16          3.62         -0.31        11.47 o
  -2   5  16          8.90          4.32        11.30 o
  -1   5  16         16.29         17.96        10.71 o
   0   5  16         35.27         13.94        22.77 o
   1   5  16         30.84         34.95        10.22 o
  -2   6  16         16.48         37.46        11.47 o
  -1   6  16         14.46         10.01        10.64 o
   0   6  16         56.99         53.66        10.47 o
   1   6  16          0.80         18.36        10.22 o
  -1   7  16          0.24         11.09        16.93 o
   0   7  16         31.47         59.89        10.94 o
  -2   1  17          6.31          4.95        18.10 o
  -1   1  17         37.23         49.73        11.95 o
   0   1  17          0.70         -2.92        10.73 o
   1   1  17         24.73         38.09        16.34 o
  -2   2  17         18.80         19.74        12.36 o
  -1   2  17         10.29         13.96        18.97 o
   0   2  17         56.22         64.64        14.01 o
   1   2  17         44.60         55.96        11.15 o
  -2   3  17          0.02          4.09        11.95 o
  -1   3  17          0.70          1.39        11.34 o
   0   3  17          2.71         16.13        10.93 o
   1   3  17          4.28          9.43        10.64 o
  -1   4  17         58.82         64.32        11.76 o
   0   4  17         87.11         97.03        16.06 o
   1   4  17         48.65         58.18        11.30 o
                                                
